# Supplementary material for: GrandQC: A comprehensive solution to quality control problem in digital pathology
Source: Nat Commun. 2024 Dec 16;15:10685. doi: 10.1038/s41467-024-54769-y (PMC11649692; doi:10.1038/s41467-024-54769-y)
Supplement: Supplementary file 4 — Source Data [file 41467_2024_54769_MOESM4_ESM.xlsx]

## Sheet: Figure2D
Figure 2D: Raw data (manual scores)
	Person1
	3DHistech
	id	TISSUE	FOLD	DARK_SPOT_FOREIGN	PEN	AIR_EDGE	Out-of-Focus
	id_0	9	10	9	9		9
	id_1	9	9	9		8	9
	id_2	9	10	9			9
	id_3	10	8	9	7		9
	id_4	9	9	7	7	7	7
	id_5	9		8	8		9
	id_6	10		8	9		9
	id_7	10	9	9	9	9	9
	id_8	10	10	9		8	8
	id_9	9		10		8	8
	id_10	9	10	9		8	8
	id_11	10	10	9		8	8
	id_12	10	10	8	8		7
	id_13	9	10	10		9
	id_14	10	9	9			8
	id_15	9	9	9	9		9
	id_16	9	10	8			8
	id_17	10	9	7	9	8	9
	id_18	10	9	9	9	9	9
	id_19	10	10	8	9	9	9
	id_20	10	9	8		8	8
	id_21	9	9	9			8
	id_22	9	9	10			10
	id_23	9	9	9	9		7
	id_24	10	10	9		9	9
	id_25	10	10	8	8	9	9
	id_26	10	10	9		9	9
	id_27	9	10	8	8	8	9
	id_28	10	10	7	8		9
	id_29	10	9	9			9
	id_30	9	10	8	9	9	9
	id_31	10	9	9	9	8	8
	id_32	9		9	9	8	10
	id_33	10		8	9	9	8
	id_34	9	10	9		9	9
	id_35	9		9		9	9
	id_36	10	9	8		8	7
	id_37	9		8		8	8
	id_38	9		7		9	8
	id_39	9	9	8	8	9	8
	id_40	10	9	8	10	9	6
	id_41	10	9	8		9	8
	id_42	10	8	8	10		9
	id_43	10	6	7	6	8	7
	id_44	10	9	8		9	9
	id_45	10	8	7	5		7
	id_46	10	9	8		9	7
	id_47	10	9	7	8	7	7
	id_48	9	10	8	8		7
	id_49	10	10	8		8	8
	id_50	10	10	9	9		9
	id_51	10	10	8	8	9	8
	id_52	9	10	10	9	9	7
	id_53	9	8	8	8	8	8
	id_54	9	10	8	8	9	7
	id_55	10	10	9		9	8
	id_56	9	9	8		8	8
	id_57	9		9		8	7
	id_58	10		9		8	8
	id_59	10	10	9			8
	id_60	10	10	9			8
	id_61	10	10	8		8	7
	id_62	10	9	9	8	9	8
	id_63	9		8	8	8	9
	id_64	9		9	8	8	8
	id_65	10		9			9
	id_66	10	9	10	9	9	8
	id_67	9		9		6	6
	id_68	10	9	9		8	8
	id_69	10	9	8	9	8	9
	id_70	10	9	8	9	7	8
	id_71	10	9	9		8	8
	id_72	10	10	9	9		8
	id_73	10	9	8		9	8
	id_74	10	10	9			8
	id_75	9	10	9		9	8
	id_76	10	10	9			5
	id_77	10	10	7	9	9	8
	id_78	10	9	8	9		9
	id_79	10	10	9		9	8
	id_80	10	10	8			9
	id_81	8	10	9		9	10
	id_82	10	9	10		9	6
	id_83	10	10	9	8		9
	id_84	9	10	8		8	6
	id_85	10	9	7	7		9
	id_86	9	9	7	6	8	8
	id_87	10	8	8	7	9	9
	id_88	9	8	8	7	7	7
	id_89	10	9	8		8	9
	id_90	10	8	7	7	7	7
	id_91	10	8	8	9	8	9
	id_92	10	9	7	9	8	7
	id_93	10	10	8	7	9	6
	id_94	9	10	7	8	9	9
	id_95	9	10	9	8	8	9
	id_96	10	9	9	8		9
	id_97	10	10	8	6	8	9
	id_98	10	9	8	8	8	9
	id_99	10	9	9		9	9
	id_100	9	9	8	8	9	9
	id_101	10	10	8	8	8	9
	id_102	10	9	9		7	6
	id_103	9	10	10	9	9	9
	id_104	10	9	9			9
	id_105	10	10	10			8
	id_106	10	9	10	9		7
	id_107	9	10	10	9	9	7
	id_108	10	10	8		9	7
	id_109	10	10	9	7	8	8
	id_110	10	9	9	9		9
	id_111	9	10	9			7
	id_112	10	10	10			7
	id_113	10	9	9			8
	id_114	10	9	9			9
	id_115	10	10	9	9		9
	id_116	10	10	9	9		8
	id_117	8	10	7	8	9	8
	id_118	9	9	8	8	9	7
	id_119	10	10	9	9	9	9
	Leica AT2
	id	TISSUE	FOLD	DARK_SPOT_FOREIGN	PEN	AIR_EDGE	Out-of-Focus
	id_0	10	9				9
	id_1	9	7	7		7
	id_2	10	9	8
	id_3	10	9	8
	id_4	10	#	#	#	#	#
	id_5	10	10	10			10
	id_6	10	9
	id_7	10
	id_8	10	8	10
	id_9	9	8
	id_10	9	9	9
	id_11	10		9			10
	id_12	9
	id_13	10	8	8		7
	id_14	10	8	9		8
	id_15	9	8	9		8
	id_16	9
	id_17	8	9	8		8	10
	id_18	9	10	9		7	9
	id_19	9	8	9		8	10
	id_20	10	9	8		8	10
	id_21	10	10
	id_22	10	9				9
	id_23	9	9	9
	id_24	9	10	9			9
	id_25	10	10	9		8	9
	id_26	9	8	8		8
	id_27	10	8	9
	id_28	10	8	9		9
	id_29	10	9	9		9	9
	id_30	10	10	8		9	9
	id_31	10	9	8		9
	id_32	8	9	9		8	10
	id_33	10	10
	id_34	10				6
	id_35	10	9
	id_36	10	9	10
	id_37	10	10	9
	id_38	9	8
	id_39	10					7
	id_40	10	10	7		9	10
	id_41	10	9	8	8
	id_42	10	9		9
	id_43	10	8	7		8
	id_44	9	9	10		8
	id_45	9	9			8
	id_46	7	9	10		7	8
	id_47	10	8	10		6	9
	id_48	10	10			9
	id_49	9	10
	id_50	10	9	9
	id_51	9	9
	id_52	8	9	9		9	9
	id_53	10	10	10			9
	id_54	10	9	9
	id_55	10	9
	id_56	9	10	8		7
	id_57	8	8	9		7	9
	id_58	9	8	7		6
	id_59	10	8				10
	id_60	10	8	8
	id_61	9	7	9
	id_62	9	9	9
	id_63	10	8	8		8	10
	id_64	10	7	8		9	9
	id_65	9		9			9
	id_66	9	9	7		8
	id_67	7	8	9		9	9
	id_68	7	10	10
	id_69	10	9	10
	id_70	10		10
	id_71	9	10	9
	id_72	9	10	10		9
	id_73	10	7			9	9
	id_74	8	9	9	9		9
	id_75	10	7	8			8
	id_76	10	8	8			9
	id_77	9	9	8	8
	id_78	9	10	9	9		9
	id_79	10	9	10
	id_80	9	10	10
	id_81	9	9	9	9	9
	id_82	10	10	10		9	9
	id_83	10	10
	id_84	10	9		8
	id_85	10	9	9			9
	id_86	8	10			10	9
	id_87	10	7			9
	id_88	9	7	9	8	8
	id_89	9	8	7	9	9
	id_90	9	9	9		9
	id_91	9	10	9	8	9
	id_92	9	9	8		7	9
	id_93	10	9	8		9	9
	id_94	10	10	9	9	9	10
	id_95	9	10	8		9	9
	id_96	9	10	9	9	10
	id_97	10	9	9		8	9
	id_98	10	9	10			9
	id_99	10	10	10	9
	id_100	10	10	10	9		10
	id_101	10	9	9	9		8
	id_102	10	8	9			8
	id_103	10	10	10	9	10	9
	id_104	8	9	9	9		10
	id_105	10	10	9	9
	id_106	9	7	8			9
	id_107	10	10		9	9
	id_108	10	10	9	9
	id_109	10	10	10		9	8
	id_110	10	9	9
	id_111	9	9	10		9
	id_112	10	9				9
	id_113	10	9
	id_114	9	9	8		9
	id_115	7	9	9		10	10
	id_116	7	10				9
	id_117	10	10	9
	id_118	9	10	9		9	9
	id_119	10	10	10
	Philips
	id	TISSUE	FOLD	DARK_SPOT_FOREIGN	PEN	AIR_EDGE	Out-of-Focus
	id_0	10	10	9		9	9
	id_1	10		9			9
	id_2	10		9		9	10
	id_3	9	9	9			9
	id_4	9	10	8	9	8
	id_5	10		9			10
	id_6	9	9	8		8	10
	id_7	10	10	9		9	9
	id_8	9	9	9			9
	id_9	9	9	8			10
	id_10	9	9	7	8	9	9
	id_11	9	10	7	9	9	9
	id_12	10		9	9		9
	id_13	9	9	9			9
	id_14	10	9	10			9
	id_15	9	10	9		9	9
	id_16	10	10	9			10
	id_17	9	9	9		9	10
	id_18	10		9		9	10
	id_19	10		8			9
	id_20	10		9		9	10
	id_21	10		8			9
	id_22	10	9	9			9
	id_23	9	10	8			9
	id_24	10	10	8	9	9	9
	id_25	8		9			9
	id_26	10	9	9	9		9
	id_27	10	9	9			10
	id_28	10	10	9	9	9	10
	id_29	9	9	7	9	9	9
	id_30	10	10	8			9
	id_31	10		9			9
	id_32	10	10	8	8	9	9
	id_33	9	9	10	9		9
	id_34	10		10			10
	id_35	10		9			9
	id_36	10	10	10			10
	id_37	10	10	9			9
	id_38	10	9	9		9	9
	id_39	10	10	9		9	9
	id_40	9	9	9			9
	id_41	10	9	10			9
	id_42	9	10	10		9	9
	id_43	10		8			10
	id_44	10	9	8	9		9
	id_45	10	9	8	9
	id_46	10	10	9			8
	id_47	10	8	8	9	8	9
	id_48	10	10	8	8	8	9
	id_49	9		8		8	10
	id_50	10	10	10		8	9
	id_51	10		9		8	10
	id_52	10		8	8	8	9
	id_53	10	10	9			10
	id_54	10	10	10			9
	id_55	10	9	8			9
	id_56	10	9	8			9
	id_57	9		8		8	10
	id_58	10	9	9			10
	id_59	10	10	9			9
	id_60	10	10	7			7
	id_61	10	10	7	9		9
	id_62	9	10	8	9		9
	id_63	10	9	8	9	9	9
	id_64	9	10	7			9
	id_65	10	10	9			9
	id_66	9	10	7	8	9	9
	id_67	10	10	8		8	9
	id_68	9	9	8	9	9	10
	id_69	9		8			9
	id_70	10	9	8	8	9	8
	id_71	10	9	9	9		10
	id_72	10		8	7	9	8
	id_73	9		10	9	9	9
	id_74	10	9	9		9	9
	id_75	10	9	8			9
	id_76	10	10	9	9		10
	id_77	10	10	7			9
	id_78	10	8	8	9		10
	id_79	9	9	9			7
	id_80	10		9			9
	id_81	10		9		9	9
	id_82	10	9	9			8
	id_83	9	9	8		9	10
	id_84	9	10	9			10
	id_85	10	9	9		9	10
	id_86	9	10	9	9		10
	id_87	9		10			9
	id_88	10		9			9
	id_89	10	9	9			9
	id_90	10	10	9			9
	id_91	10	9	9			7
	id_92	9		10			8
	id_93	10	10	8		8	9
	id_94	10	9	8		8	8
	id_95	10
	id_96	9
	id_97	10
	id_98	10
	id_99	10
	id_100	9				9	8
	id_101	9	10	8			10
	id_102	10		8			9
	id_103	10	9	7	9	7	7
	id_104	9	10	9			10
	id_105	10	9	9		7	10
	id_106	10		9		8	8
	id_107	10		9		9	9
	id_108	10	10	9			9
	id_109	10	9	9			8
	id_110	10	10	10			9
	id_111	9	8	9	9		10
	id_112	9	9	9			9
	id_113	9	10	8			9
	id_114	9	10	10		8	9
	id_115	10	10	7			9
	id_116	10		8			9
	id_117	10		9			9
	id_118	10	9	8		9	10
	id_119	10		9	9		10
	Hamamastu S360
	id	TISSUE	FOLD	DARK_SPOT_FOREIGN	PEN	AIR_EDGE	Out-of-Focus
	id_0	9	8
	id_1	10	10	9		10	10
	id_2	9	9	10			9
	id_3	10	10	10	10		8
	id_4	9	10	9			9
	id_5	10	10	9		9	9
	id_6	9	9	9	9		9
	id_7	10	10	10	10		9
	id_8	9	9	9	10		10
	id_9	10	6	9		10	8
	id_10	9	10	10		10	9
	id_11	9	10				10
	id_12	9	10	10		10
	id_13	10	10	10		10	8
	id_14	9	10	9		10	8
	id_15	10	9	9		10	9
	id_16	9	10	9		10	9
	id_17	8	10	9			9
	id_18	8	10	9			9
	id_19	9	10	10
	id_20	9	10	10		10	10
	id_21	10	10	10			10
	id_22	10	10	10			9
	id_23	9	10	9			9
	id_24	9	9	10		10	9
	id_25	8	10	10	10		10
	id_26	8	10	10	10		9
	id_27	10	10	10
	id_28	9	10	9			9
	id_29	8	9	10		10	9
	id_30	9	9	10	9	10	9
	id_31	10	10	10	9	9	9
	id_32	10	10	9			9
	id_33	8	9	10			9
	id_34	9	10	9	9	8	9
	id_35	9	7	9		9	8
	id_36	10	10	10	10
	id_37	10	10	10		10	9
	id_38	9	8	10			9
	id_39	9	10	10		10	10
	id_40	10	9	10			9
	id_41	9	10	9		10	9
	id_42	9	10	9	10		10
	id_43	9	10	10			9
	id_44	10	10	10		10	9
	id_45	10	9	9			9
	id_46	9	10	10		10	9
	id_47	10	10	10		10	10
	id_48	10	10	10			9
	id_49	8	10	10			9
	id_50	10	10	10			9
	id_51	10	10	10			10
	id_52	10	10	10			10
	id_53	8	9	10			10
	id_54	7	10	9		9	9
	id_55	10	10	10			9
	id_56	8	9	10		9	9
	id_57	9	9	10			10
	id_58	9	9	10			8
	id_59	9	8	10			9
	id_60	10	10	10		10	9
	id_61	9	10	8		10	9
	id_62	9	9	10		10	9
	id_63	10	10	9			10
	id_64	10	9	10	9		9
	id_65	10	10	9		10	10
	id_66	10	10	10		10	9
	id_67	9	10	10			9
	id_68	10	9	9		10	9
	id_69	9	10	9			9
	id_70	9	10	10		10	10
	id_71	9	10	10	10		10
	id_72	9	10	10			9
	id_73	9	9	8			9
	id_74	10	9	10			9
	id_75	9	9	10		10	9
	id_76	9	10	10		9	9
	id_77	9	9	10		10	9
	id_78	9	10	10		10	9
	id_79	10	10	10			9
	id_80	10	10	10		10	9
	id_81	10	9	10	10		9
	id_82	9	10	10			10
	id_83	9	10	10	9	10	9
	id_84	10	10	10			9
	id_85	10	10	10			10
	id_86	10	10	10			9
	id_87	9	10	10			9
	id_88	10	10	10		10	9
	id_89	9	9	10		10	10
	id_90	10	10	10		10	10
	id_91	10	9	10		10	9
	id_92	9	10	10			9
	id_93	9	9	9	9		10
	id_94	10	9	10		10	9
	id_95	9		10			9
	id_96	9	10	10		10	10
	id_97	9	10	10		10	9
	id_98	9	10	10			9
	id_99	10	10	10	9	10	9
	id_100	9	9	10		10	9
	id_101	10	10	10		10	10
	id_102	9	10	10			9
	id_103	9	10	10		10	10
	id_104	9	10	10		9	10
	id_105	8	10	10	10	8	8
	id_106	7	9	10		10	10
	id_107	10	9	9			9
	id_108	8	10	10			9
	id_109	8	10	10		10	10
	id_110	10	10	10		10	9
	id_111	10	10	10	10		9
	id_112	10	9	10		10	10
	id_113	9	10	9	9		9
	id_114	9	10	10		10	10
	id_115	9	10	9			9
	id_116	10	9	10		10	10
	id_117	10	10	9		10	9
	id_118	9	10	10		10	9
	id_119	10	10	10		10
	Leica GT450
	id	TISSUE	FOLD	DARK_SPOT_FOREIGN	PEN	AIR_EDGE	Out-of-Focus
	id_0	9	10	7		8	9
	id_1	8	10	10		9	9
	id_2	9	10	8		10	9
	id_3	10	9	6		8	8
	id_4	7		7		9	7
	id_5	10	9	10		10	9
	id_6	9	10	8	10	10	10
	id_7	10	9	9	9	9	9
	id_8	9	9	7		10	9
	id_9	10	10	8		9	9
	id_10	10	10	9	10	9	9
	id_11	9	9	9	10	9	9
	id_12	10	9	10		9
	id_13	9	9	10		10	10
	id_14	9	9	9		9	9
	id_15	9	9	9		8	9
	id_16	8	10	10	10	8	9
	id_17	9	9	9	10	9	10
	id_18	9	10	10		8	9
	id_19	8	10	10		10	10
	id_20	8	9	8		9	10
	id_21	10	9	10	10	9	9
	id_22	10	8	9		10	9
	id_23	9	9	9		9	8
	id_24	10	9	9		9	8
	id_25	9		9			10
	id_26	10		10			9
	id_27	10	10	8		9	10
	id_28	10	9	9		10	10
	id_29	8	9	9		9	8
	id_30	9	10	10		8	9
	id_31	9	10	9		9	8
	id_32	9	10	10	10	6	9
	id_33	8	9	10	10	9	9
	id_34	9	9	10	10	9	9
	id_35	10	8	10	10	7	8
	id_36	10	9	10	10	6	8
	id_37	9	9	10		9	9
	id_38	10	10	9		8	6
	id_39	10	10	8		10	9
	id_40	10	9	9		10	10
	id_41	9	10	8		10	10
	id_42	10	7	9		10	9
	id_43	10	8	9		9	8
	id_44	10	9	9		10	9
	id_45	10	9	10		10	9
	id_46	9	10	9		10	9
	id_47	10	9	10		9	9
	id_48	10	10	9	10		9
	id_49	10	10	9		9	8
	id_50	9	10	9		8	7
	id_51	10	10	10		10	9
	id_52	8	10	10		9	9
	id_53	10	10	9		9	9
	id_54	9	9	8	10	9	9
	id_55	10	8	10		9	8
	id_56	10	9	7			9
	id_57	10	10	8		10	8
	id_58	9	9	9		7	9
	id_59	10	9	10		9	9
	id_60	10	10	9		10	9
	id_61	9	10	9		8	9
	id_62	10	10	9		8	7
	id_63	10	10	9		7	7
	id_64	8	10	9		9	8
	id_65	10	10	10		10	9
	id_66	10	10	8		9	9
	id_67	10	9	7		10	9
	id_68	9	10	10	10	10	9
	id_69	7	9	10	9	10	9
	id_70	10	10	8		9	9
	id_71	10	10	10		9	9
	id_72	10	10	10		10	8
	id_73	9	10	8		8	8
	id_74	10	9	8		9	8
	id_75	9	10	9	10	9	10
	id_76	10	10	10		8	10
	id_77	8	10	7		8	9
	id_78	10	9	9		9	10
	id_79	9	8	9			8
	id_80	10	10	10		9	9
	id_81	7	9	5	10	7	8
	id_82	7	7	5	10	7	8
	id_83	10	8	7	10	8	10
	id_84	10	8	8	10	7	8
	id_85	9	10	8	10	8	8
	id_86	10	10	8		10	9
	id_87	9	10	10		10	9
	id_88	9	8	7	8	10	9
	id_89	9	8	8	9	10	10
	id_90	9	8	9	10	10	9
	id_91	9	9	9	9	8	9
	id_92	10	7	8	10	7	7
	id_93	10	8	9		10	9
	id_94	10	8	9		10	9
	id_95	8	8	9	10	8	8
	id_96	9	8	8		10	8
	id_97	10	8	10	8	8	9
	id_98	9	10	8		9	9
	id_99	10	7	10		6	9
	id_100	10	9	9	9	9	10
	id_101	10	7	8	9	6	8
	id_102	10	7	7	9	9	10
	id_103	8	7	7	8	7	7
	id_104	9	6	7	8	6	7
	id_105	10	8	8	8	8	7
	id_106	10	10	10		9	9
	id_107	10	9	7		8	8
	id_108	9	10	10		10	9
	id_109	9	10	8	7	7	10
	id_110	9	9	10	8	8	9
	id_111	9	10	8	9	8	9
	id_112	10	10	9	10	9	10
	id_113	10	10	9	10	10	9
	id_114	10	10	9	10	8	10
	id_115	10	9	8		9	9
	id_116	8	10	9		9	10
	id_117	8	8	7		7	7
	id_118	10	8	8		9	10
	id_119	10	10	9	9		10
	Person2
	3DHistech
	id	TISSUE	FOLD	DARK_SPOT_FOREIGN	PEN	AIR_EDGE	Out-of-Focus
	id_0	9	10	9	-	9	9
	id_1	9	10	9	-	9	10
	id_2	9	10	10	-	-	10
	id_3	10	8	9	-	9	10
	id_4	9	8	9	-	9	9
	id_5	9	9	10	-	-	10
	id_6	10	10	9	-	-	9
	id_7	10	10	10	-	-	10
	id_8	10	-	10	-	8	9
	id_9	9	-	10	-	8	10
	id_10	9	10	10	-	8	9
	id_11	10	10	10	-	9	10
	id_12	10	10	10	10	-	9
	id_13	9	10	10	-	-	-
	id_14	10	-	10	-	-	10
	id_15	9	10	10	-	-	10
	id_16	10	-	9	-	-	10
	id_17	10	10	10	-	9	9
	id_18	10	10	10	-	-	-
	id_19	10	-	8	-	8	8
	id_20	10	10	10	-	9	10
	id_21	9	10	10	-	10	10
	id_22	9	10	10	-	-	-
	id_23	9	10	10	-	-	9
	id_24	10	10	10	-	9	10
	id_25	10	9	10	-	-	-
	id_26	10	-	10	-	-	-
	id_27	9	9	7	-	8	10
	id_28	10	8	9	-	-	-
	id_29	10	10	10	-	-	10
	id_30	9	10		9	-	-
	id_31	10	10	10	-	9	10
	id_32	9	-	10	-	9	10
	id_33	10	10	10	-	10	10
	id_34	9	10	9	-	9	-
	id_35	9	-	10	-	-	10
	id_36	10	10	10	-	9	10
	id_37	9	-	10	-	9	9
	id_38	9	10	8	-	9	10
	id_39	10	10	10	-	-	9
	id_40	10	10	9	10	-	10
	id_41	10	10	9	-	-	9
	id_42	10	10	10	10	-	10
	id_43	10	10	10	-	9	10
	id_44	10	10	10	-	-	9
	id_45	10	7	8	-	-	9
	id_46	10	10	10	-	-	10
	id_47	10	9	10	-	8	10
	id_48	9	10	10	-	-	10
	id_49	10	-	10	-	9	9
	id_50	10	10	10	-	-	-
	id_51	10	9	10	-	10	10
	id_52	9	10	10	-	9	9
	id_53	9	9	10	-	10	10
	id_54	9	9	10	-	-	10
	id_55	10	10	10	-	9	9
	id_56	9	10	10	-	10	10
	id_57	9	10	10	-	9	9
	id_58	10	-	10	-	9	10
	id_59	10	10	10	-	-	10
	id_60	10	-	9	-	-	10
	id_61	10	10	9	-	9	9
	id_62	10	8	10	-	9	10
	id_63	9	8	10	-	9	9
	id_64	9	9	10	-	10	9
	id_65	10	-	10	-	-	10
	id_66	10	10	10	-	-	9
	id_67	9	-	10	-	8	9
	id_68	10	10	9	-	8	9
	id_69	10	9	8	-	9	9
	id_70	10	10	10	-	8	9
	id_71	10	10	10	-	9	10
	id_72	10	10	10	-	-	10
	id_73	10	10	10	-	9	10
	id_74	10	10	10	-	-	9
	id_75	9	10	10	-	9	10
	id_76	10	10	10	-	-	9
	id_77	10	10	8	-	9	10
	id_78	10	10	9	-	-	10
	id_79	10	10	10	-	-	9
	id_80	10	-	9	-	-	-
	id_81	10	10	10	-	-	10
	id_82	10	10	10	-	-	9
	id_83	10	9	10	-	-	-
	id_84	9	10	9	-	9	9
	id_85	10	8	9	-	-	9
	id_86	9	8	8	-	-	10
	id_87	10	8	9	-	9	10
	id_88	9	8	9	-	8	9
	id_89	10	10	9	-	9	10
	id_90	10	9	8	-	8	9
	id_91	10	9	9	-	9	10
	id_92	10	10	8	-	9	10
	id_93	10	8	10	-	-	9
	id_94	9	10	8	-	9	9
	id_95	9	10	10	-	9	-
	id_96	10	8	9	-	-	-
	id_97	10	8	8	-	9	10
	id_98	10	10	10	-	9	10
	id_99	10	10	10	-	-	9
	id_100	9	10	10	-	-	10
	id_101	10	10	10	-	9	10
	id_102	10	-	10	-	9	10
	id_103	9	10	10	-	-	10
	id_104	10	10	10	-	-	10
	id_105	10	10	-	-	-	9
	id_106	10	10	10	-	-	10
	id_107	9	10	10	-	-	9
	id_108	10	10	8	-	9	9
	id_109	10	8	10	-	9	10
	id_110	10	10	10	-	-	10
	id_111	9	-	10	-	-	10
	id_112	10	-	10	-	-	9
	id_113	10	10	10	-	-	10
	id_114	10	10	10	-	-	10
	id_115	10	10	10	-	-	10
	id_116	10	10	10	-	-	8
	id_117	8	10	10	-	-	10
	id_118	9	10	9	-	9	10
	id_119	10	-	10	-	-	10
	Leica AT2
	id	TISSUE	FOLD	DARK_SPOT_FOREIGN	PEN	AIR_EDGE	Out-of-Focus
	id_0	9	9	-	-	-	-
	id_1	8	7	7	-	7	-
	id_2	10	9	-	-	-	-
	id_3	9	7	-	-	-	-
	id_4	10	9	-	-	-	-
	id_5	9	8	9	-	-	-
	id_6	10	8	-	-	-	-
	id_7	i
	id_8	9	9	7	-	-	-
	id_9	10	7	-	-	-	-
	id_10	9	8	-	-	-	-
	id_11	10	8	8	-	-	-
	id_12	i
	id_13	10	6	5	-	5	-
	id_14	10	6	8	-	6	-
	id_15	9	6	7	-	-	-
	id_16	i
	id_17	9	7	7	-	7	6
	id_18	9	7	8	-	6	-
	id_19	10	4	5	-	6	6
	id_20	10	8	8	-	8	8
	id_21	10	9	-	-	-	-
	id_22	10	8	-	-	-	-
	id_23	9	8	8	-	-	-
	id_24	9	8	7	-	-	8
	id_25	10	9	-	-	6	9
	id_26	10	9	7	-	8	-
	id_27	10	9	8	-	-	-
	id_28	10	9	8	-	8	-
	id_29	10	8	9	-	8	-
	id_30	10	9	7	-	8	8
	id_31	9	6	8	-	9	-
	id_32	8	8	8	-	7	9
	id_33	10	10	-	-	-	-
	id_34	9	6	-	-	-	-
	id_35	10	9	-	-	-	-
	id_36	9	10	10	-	-	-
	id_37	10	10	-	-	-	-
	id_38	9	5	-	-	-	-
	id_39	9	9	-	-	-	9
	id_40	10	9	7	-	-	-
	id_41	9	7	-	-	-	-
	id_42	10	9	-	-	-	-
	id_43	9	8	7	-	-	-
	id_44	10	9	9	-	7	-
	id_45	10	-	-	-	8	-
	id_46	5	8	-	-	8	8
	id_47	10	9	-	-	5	-
	id_48	10	10	-	-	-	-
	id_49	10	10	-	-	-	-
	id_50	10	10	9	-	-	-
	id_51	9	-	-	-	-	-
	id_52	7	8	-	-	7	-
	id_53	9	8	9	-	-	-
	id_54	9	9	-	-	-	-
	id_55	10	9	-	-	-	-
	id_56	9	10	8	-	8	-
	id_57	8	8	7	-	7	-
	id_58	8	8	8	-	8	-
	id_59	9	7	-	-	-	-
	id_60	9	7	8	-	-	-
	id_61	10	7	9	-	-	-
	id_62	9	9	-	-	-	-
	id_63	10	9	8	-	9	8
	id_64	10	7	7	-	8	9
	id_65	9	-	9	-	-	9
	id_66	10	9	6	-	7	-
	id_67	8	8	8	-	9	9
	id_68	9	9	9	-	-	-
	id_69	10	10	10	-	-	-
	id_70	10	10	10	-	-	-
	id_71	9	10	10	-	-	-
	id_72	10	10	10	-	-	-
	id_73	10	10	-	-	-	9
	id_74	9	9	9	-	-	9
	id_75	10	8	8	-	8	9
	id_76	9	10	9	-	-	-
	id_77	9	8	8	-	9	-
	id_78	10	9	9	-	-	8
	id_79	10	9	9	-	-	-
	id_80	10	10	10	-	-	-
	id_81	10	-	-	-	9	-
	id_82	10	10	-	-	9	-
	id_83	9	10	-	-	-	-
	id_84	10	9	-	-	-	-
	id_85	9	10	-	-	-	-
	id_86	8	10	-	-	-	8
	id_87	10	9	-	-	-	-
	id_88	9	8	9	-	-	-
	id_89	10	6	6	9	-	-
	id_90	9	9	9	-	9	-
	id_91	10	9	8	-	-	-
	id_92	9	8	8	-	6	-
	id_93	10	8	7	-	7	9
	id_94	10	9	9	-	-	8
	id_95	8	9	7	-	-	-
	id_96	10	9	9	-	-	-
	id_97	9	9	8	-	8	-
	id_98	10	10	-	-	-	9
	id_99	10	10	-	-	-	-
	id_100	10	9	-	-	-	-
	id_101	10	10	-	-	-	8
	id_102	10	9	-	-	-	8
	id_103	10	9	-	-	-	-
	id_104	9	9	9	-	-	-
	id_105	10	10	-	-	-	-
	id_106	8	7	-	-	-	9
	id_107	9	10	-	-	-	-
	id_108	10	10	9	-	-	-
	id_109	9	10	9	-	9	8
	id_110	10	10	9	-	-	-
	id_111	10	-	10	-	9	-
	id_112	9	10	-	-	-	9
	id_113	10	10	-	-	-	-
	id_114	10	-	9	-	9	-
	id_115	6	10	9	-	10	9
	id_116	9	10	-	-	-	9
	id_117	10	10	-	-	-	-
	id_118	10	10	8	-	9	9
	id_119	10	10	-	-	-	-
	Philips
	id	TISSUE	FOLD	DARK_SPOT_FOREIGN	PEN	AIR_EDGE	Out-of-Focus
	id_0	9	-	7	-	5	10
	id_1	9	-	8	-	-	10
	id_2	10	10	7	-	7	10
	id_3	9	10	9	-	-	10
	id_4	9	8	8	-	-	10
	id_5	10	-	8	-	-	10
	id_6	9	-	10	-	9	10
	id_7	10	-	10	-	8	10
	id_8	10	10	10	-	-	10
	id_9	10	-	8	-	-	10
	id_10	9	10	7	-	8	10
	id_11	10	10	8	-	8	10
	id_12	10	-	10	-	-	-
	id_13	10	-	10	-	-	-
	id_14	10	-	10	-	-	10
	id_15	10	10	10	-	-	10
	id_16	10	-	10	-	-	10
	id_17	10	9	9	-	-	9
	id_18	10	-	10	-	-	-
	id_19	9	-	9	-	-	-
	id_20	10	-	9	-	8	-
	id_21	10	-	8	-	-	10
	id_22	10	-	-	-	-	10
	id_23	9	9	10	-	-	10
	id_24	10	-	10	-	-	10
	id_25	9	-	10	-	-	10
	id_26	10	-	10	-	-	-
	id_27	10	-	6	-	-	10
	id_28	10	10	10	-	-	10
	id_29	9	-	8	-	-	10
	id_30	10	10	10	-	-	-
	id_31	10	-	10	-	-	-
	id_32	9	10	10	-	8	10
	id_33	10	10	10	-	-	10
	id_34	10	-	-	-	-	10
	id_35	10	-	10	-	-	10
	id_36	10	10	10	-	-	10
	id_37	10	10	10	-	-	10
	id_38	10	10	10	-	-	-
	id_39	10	10	10	-	-	10
	id_40	10	10	10	-	-	10
	id_41	10	-	-	-	-	10
	id_42	10		10	-	-	10
	id_43	10	-	8	-	-	-
	id_44	10	10	9	-	-	10
	id_45	10	10	9	-	-	10
	id_46	10	-	10	-	-	10
	id_47	10	10	7	-	7	10
	id_48	9	10	9	-	8	9
	id_49	9	10	9	-	9	10
	id_50	10	10	10	-	9	10
	id_51	10	-	10	-	9	10
	id_52	10	-	10	-	8	10
	id_53	10	10	10	-	-	10
	id_54	10	10	10	-	-	10
	id_55	10	10	10	-	-	9
	id_56	10	10	10	-	-	10
	id_57	9	-	10	-	7	10
	id_58	10	10	10	-	-	10
	id_59	10	-	10	-	-	-
	id_60	10	10	8	-	-	9
	id_61	10	10	8	-	-	10
	id_62	9	-	9	-	-	10
	id_63	10	10	9	-	9	10
	id_64	9	10	10	-	-	10
	id_65	10	10	10	-	-	9
	id_66	9	10	8	-	-	10
	id_67	10	-	8	-	7	9
	id_68	9	10	8	-	-	-
	id_69	10	10	8	-	-	10
	id_70	10	10	8	-	-	9
	id_71	10	10	9	-	-	-
	id_72	10	8	8	-	-	10
	id_73	9	-	9	-	8	10
	id_74	10	-	10	-	9	-
	id_75	10	-	8	-	-	-
	id_76	10	-	8	-	-	10
	id_77	10	10	8	-	-	10
	id_78	10	-	10	-	-	10
	id_79	9	-	10	-	-	8
	id_80	10	-	10	-	-	10
	id_81	10	-	10	-	-	-
	id_82	10	-	10	-	9	10
	id_83	10	10	8	-	8	10
	id_84	10	-	10	-	-	10
	id_85	10	10	10	-	-	-
	id_86	9	10	10	-	-	10
	id_87	9	-	10	-	-	-
	id_88	10	-	9	-	-	-
	id_89	10	10	10	-	-	-
	id_90	10	-	10	-	-	-
	id_91	10	-	8	-	-	8
	id_92	9	-	10	-	-	9
	id_93	10	-	9	-	8	-
	id_94	10	10	9	-	8	10
	id_95	10	no artefacts
	id_96	9	no artefacts
	id_97	10	no artefacts
	id_98	10	no artefacts
	id_99	10	no artefacts
	id_100	10	-	-	-	-	8
	id_101	10	-	9	-	-	10
	id_102	10	-	8	-	-	10
	id_103	10	9	7	-	5	6
	id_104	9	10	-	-	-	10
	id_105	10	-	10	-	6	10
	id_106	10	-	10	-	8	9
	id_107	10	-	9	-	-	10
	id_108	10	10	9	-	-	-
	id_109	10	-	10	-	-	8
	id_110	10	10	10	-	-	-
	id_111	10	10	-	-	-	10
	id_112	10	10	9	-	-	10
	id_113	10	-	8	-	-	9
	id_114	10	-	10	-	8	-
	id_115	10	10	8	-	-	10
	id_116	10	10	8	-	-	10
	id_117	10	-	10	-	-	-
	id_118	10	10	9	-	-	10
	id_119	10	10	10	-	-	10
	Hamamastu S360
	id	TISSUE	FOLD	DARK_SPOT_FOREIGN	PEN	AIR_EDGE	Out-of-Focus
	id_0	9	10	9	-	10	9
	id_1	10	10	10	-	10	8
	id_2	9	10	10	10	10	9
	id_3	10	8	8	10	-	10
	id_4	10	10	8	-	-	9
	id_5	10	10	10	-	10	10
	id_6	9	10	10	10	10	10
	id_7	10	9	10	10	-	9
	id_8	9	8	8	10	9	9
	id_9	10	10	10	-	10	10
	id_10	9	10	10	-	10	10
	id_11	9	10	10	10	10	8
	id_12	9	10	10	10	10	8
	id_13	10	10	10	-	10	7
	id_14	9	10	10	-	10	9
	id_15	10	10	10	-	10	8
	id_16	9	10	10	10	10	8
	id_17	8	10	7	10	-	10
	id_18	8	10	10	-	9	10
	id_19	10	10	10	-	10	-
	id_20	9	10	8	-	10	10
	id_21	10	10	10	10	10	8
	id_22	10	10	10	-	-	7
	id_23	9	10	10	-	10	10
	id_24	10	10	10	-	10	10
	id_25	8	10	10	-	-	9
	id_26	8	10	10	10	10	10
	id_27	10	10	10	-	10	10
	id_28	9	10	9	-	-	10
	id_29	8	8	10	-	10	8
	id_30	9	8	10	-	10	10
	id_31	10	10	10	10	8	8
	id_32	10	8	10	-	-	9
	id_33	8	10	10	-	-	9
	id_34	9	9	10	-	10	9
	id_35	9	7	10	10	10	9
	id_36	10	10	10	10	8	10
	id_37	10	10	10	-	10	8
	id_38	9	8	-	-	-	10
	id_39	10	10	10	10	10	10
	id_40	10	8	10	-	-	10
	id_41	9	10	10	-	8	8
	id_42	10	10	10	10	10	10
	id_43	9	9	9	10	9	10
	id_44	10	10	10	-	10	10
	id_45	10	8	10	-	10	9
	id_46	9	10	10	-	10	9
	id_47	10	10	10	-	10	8
	id_48	10	10	10	10	10	10
	id_49	8	10	10	-	-	10
	id_50	10	7	8	10	-	9
	id_51	10	8	10	-	10	8
	id_52	10	10	10	-	10	10
	id_53	8	10	10	-	10	10
	id_54	7	9	10	-	9	8
	id_55	10	10	10	-	10	10
	id_56	8	10	9	-	10	10
	id_57	9	10	10	-	-	9
	id_58	9	10	10	7	-	8
	id_59	9	8	10	-	-	8
	id_60	9	10	10	-	10	9
	id_61	10	10	10	10	10	9
	id_62	9	10	10	10	10	10
	id_63	10	10	8	-	-	10
	id_64	10	10	10	-	-	9
	id_65	10	10	10	-	10	9
	id_66	10	10	10	-	10	8
	id_67	8	10	10	10	10	10
	id_68	10	10	10	10	-	9
	id_69	9	10	10	-	-	10
	id_70	9	10	10	-	10	9
	id_71	9	10	10	10	10	10
	id_72	9	10	-	-	-	10
	id_73	9	8	7	-	-	8
	id_74	10	10	10	-	-	9
	id_75	10	10	10	-	-	8
	id_76	9	10	10	-	10	10
	id_77	9	8	10	-	10	10
	id_78	8	10	10	10	10	10
	id_79	10	10	10	-	-	9
	id_80	10	10	10	-	-	8
	id_81	10	10	10	10	10	10
	id_82	9	10	10	10	10	10
	id_83	9	10	10	10	10	9
	id_84	10	10	10	-	-	8
	id_85	10	10	10	-	-	10
	id_86	10	10	10	-	-	10
	id_87	10	10	10	-	-	9
	id_88	10	9	10	-	10	9
	id_89	9	9	10	-	10	10
	id_90	10	9	10	-	10	9
	id_91	10	10	10	-	10	10
	id_92	9	10	10	-	-	8
	id_93	9	10	-	8	-	10
	id_94	10	10	10	-	10	10
	id_95	10	-	10	-	-	8
	id_96	9	10	10	-	10	9
	id_97	9	10	9	-	10	9
	id_98	9	10	10	-	10	10
	id_99	9	10	10	8	10	10
	id_100	9	10	8	8	-	9
	id_101	10	10	10	-	10	10
	id_102	9	10	9	-	-	9
	id_103	9	10	10	-	10	10
	id_104	9	8	10	-	-	9
	id_105	10	8	10	8	7	9
	id_106	7	10	10	-	10	10
	id_107	10	8	10	-	9	10
	id_108	8	10	10	10	-	10
	id_109	8	10	10	-	10	9
	id_110	10	10	10	-	10	9
	id_111	10	9	10	10	-	10
	id_112	10	10	10	-	10	10
	id_113	10	10	10	10	-	8
	id_114	9	9	10	-	10	10
	id_115	9	10	10	-	-	8
	id_116	10	8	10	-	10	9
	id_117	10	10	9	-	9	9
	id_118	9	10	10	8	-	10
	id_119	10	8	10	-	10	9
	Leica GT450
	id	TISSUE	FOLD	DARK_SPOT_FOREIGN	PEN	AIR_EDGE	Out-of-Focus
	id_0	9	8	6	-	10	10
	id_1	8	10	10	-	10	10
	id_2	9	10	7	-	10	10
	id_3	10	8	5	-	7	8
	id_4	7	-	5	-	5	5
	id_5	10	10	10	-	-	-
	id_6	10	10	8	10	8	9
	id_7	10	9	8	-	10	7
	id_8	9	10	6	-	10	9
	id_9	10	10	5	-	9	-
	id_10	10	10	10	10	10	10
	id_11	9	8	10	10	10	9
	id_12	10	10	8	-	10	-
	id_13	10	9	9	-	10	-
	id_14	9	10	10	10	10	10
	id_15	10	10	9	10	9	10
	id_16	8	10	-	10	10	-
	id_17	9	10	9	10	10	10
	id_18	9	9	10	-	10	10
	id_19	8	10	10	-	10	10
	id_20	8	10	9	-	10	10
	id_21	10	10	10	10	8	9
	id_22	10	10	9	-	10	8
	id_23	10	10	8	-	10	5
	id_24	10	10	8	-	10	6
	id_25	10	-	7	-	-	8
	id_26	10	-	8	-	-	9
	id_27	10	7	8	-	10	8
	id_28	10	9	8	-	10	10
	id_29	8	9	9	-	10	10
	id_30	9	10	9	-	10	10
	id_31	9	10	-	-	10	10
	id_32	9	8	9	10	9	9
	id_33	8	8	10	10	8	9
	id_34	9	9	10	10	10	10
	id_35	10	8	9	10	9	9
	id_36	10	9	9	10	7	8
	id_37	10	10	8	-	10	10
	id_38	10	10	10	-	6	6
	id_39	10	8	10	-	10	10
	id_40	10	9	9	-	10	10
	id_41	9	10	9	-	10	10
	id_42	10	7	10	10	10	10
	id_43	10	8	10	10	10	10
	id_44	10	10	9	-	10	9
	id_45	10	10	9	-	10	9
	id_46	10	10	10	-	10	9
	id_47	10	10	10	-	10	10
	id_48	10	10	9	10	-	9
	id_49	10	10	10	10	10	10
	id_50	10	10	8	-	6	7
	id_51	10	10	10	-	10	10
	id_52	8	10	10	-	10	10
	id_53	10	10	10	-	10	10
	id_54	10	10	10	10	10	10
	id_55	10	8	9	-	10	7
	id_56	10	10	7	-	-	-
	id_57	10	10	9	-	10	8
	id_58	10	10	5	-	3	3
	id_59	10	10	10	-	7	9
	id_60	10	10	9	-	10	-
	id_61	9	9	5	-	6	6
	id_62	10	9	8	-	3	4
	id_63	10	10	9	-	3	3
	id_64	8	10	4	-	4	3
	id_65	10	10	8	-	-	8
	id_66	10	10	9	-	9	9
	id_67	10	10	6	-	10	-
	id_68	9	10	9	10	10	-
	id_69	7	10	10	-	10	10
	id_70	10	9	8	-	10	9
	id_71	10	10	10	-	8	8
	id_72	10	10	10	-	10	9
	id_73	10	10	9	-	-	8
	id_74	10	10	10	-	9	9
	id_75	9	10	8	10	-	9
	id_76	10	7	10	-	7	8
	id_77	8	7	7	-	10	10
	id_78	10	10	10	-	8	9
	id_79	10	9	10	-	10	10
	id_80	10	10	9	-	-	9
	id_81	7	10	3	10	8	7
	id_82	8	9	3	10	7	7
	id_83	10	9	4	10	7	8
	id_84	10	10	7	10	8	10
	id_85	10	10	8	10	10	9
	id_86	10	10	8	-	10	10
	id_87	9	10	10	-	10	10
	id_88	9	10	10	10	10	10
	id_89	10	10	8	10	10	10
	id_90	9	10	10	10	10	10
	id_91	10	10	8	10	8	9
	id_92	10	8	10	10	8	9
	id_93	10	10	10	-	10	-
	id_94	10	10	10	-	10	10
	id_95	8	9	10	10	8	9
	id_96	10	8	8	-	8	7
	id_97	10	8	10	10	-	9
	id_98	9	8	8	-	10	10
	id_99	10	7	-	-	7	7
	id_100	10	10	10	10	10	10
	id_101	10	8	8	10	8	8
	id_102	10	7	8	6	5	9
	id_103	8	10	7	6	4	8
	id_104	9	3	3	10	8	8
	id_105	10	9	7	10	10	9
	id_106	10	10	10	-	9	9
	id_107	10	9	6	-	9	9
	id_108	10	10	10	-	10	10
	id_109	9	10	6	10	9	9
	id_110	8	10	8	10	10	10
	id_111	9	10	10	10	10	10
	id_112	10	10	8	10	8	9
	id_113	10	10	9	10	10	9
	id_114	10	10	10	10	8	9
	id_115	10	8	7	-	10	9
	id_116	9	10	5	-	8	8
	id_117	7	10	7	-	3	9
	id_118	10	8	6	-	10	9
	id_119	10	9	10	10	-	9

## Sheet: Figure6AB
Figure 6A,B: Pixel counts in segmentation masks for different artifact types
	Institute1
	file_id	Fold	Dark Spot & Foreign	PenM	Edge & Air	OoF
	id_0	2239182	440147	96	6686662	19338196
	id_1	333951	2107772	3006	1019985	59577247
	id_2	865752	239865	675	260735	6066452
	id_3	138298	1323626	2220	7452	472118
	id_4	348226	603023	33206	14526	638449
	id_5	3941477	1080199	137912	779393	21280554
	id_6	37800	1317306	1450	66951	410891
	id_7	1878218	1105199	145000	116843	2106272
	id_8	186248	958975	94949	65255	375625
	id_9	1876606	873075	72	5445500	385946
	id_10	528138	439837	2004	316193	19590596
	id_11	348718	470059	3289	1627243	839186
	id_12	14174	1097170	3224	5836	564358
	id_13	141313	688927	7016	62393	2475635
	id_14	108312	422995	45877	6586	225278
	id_15	43579	421000	0	4160	179176
	id_16	179184	1373693	1716	103297	20585550
	id_17	176744	269944	0	15745	190414
	id_18	157982	596006	12362	20626	4849563
	id_19	797379	359066	64171	16527	6230638
	id_20	198294	829407	504	8331	4823560
	id_21	1403366	1396845	52744	17510	2555758
	id_22	50453	267786	0	14988	30859
	id_23	291901	390202	3	2199	502192
	id_24	127564	520912	128	108995	340995
	id_25	1193322	1031204	10446	9518	8331626
	id_26	30746	387871	1892	6549	570838
	id_27	1298282	723612	1384	4897	4899342
	id_28	21977	1496719	52	223955	353280
	id_29	37702	751058	1	16210	7796808
	id_30	1089103	623836	15183	337434	6840881
	id_31	628291	733043	2	1198126	816998
	id_32	96533	606354	193	28000	682089
	id_33	398079	138796	735	6945	3240818
	id_34	360558	394423	2	50083	8076879
	id_35	211184	486070	887	3337	54773
	id_36	75759	282507	0	20717	65139
	id_37	99382	212205	137	18829	575514
	id_38	149087	410971	1527	76697	1293250
	id_39	1939779	1502936	73914	22774	4497236
	id_40	195872	639047	190	1185	1812901
	id_41	2607322	824594	29762	631951	39325296
	id_42	15810	217787	362016	4673	173934147
	id_43	114848	1365854	18547	2985	1210881
	id_44	494475	2105604	18815	26010	133600746
	id_45	19723	358271	67	5217	604786
	id_46	506034	3957296	52712	142715	131821614
	id_47	1320521	540070	32261	28782	16784522
	id_48	16110098	424840	16686	18557263	75984195
	id_49	1350051	620251	726	18652	24182615
	id_50	3215604	659241	21216	38882	16428336
	id_51	79350	17323	0	8835	185286412
	id_52	3950833	468665	842	16137	704879
	id_53	1683252	1000189	69854	24546	13261194
	id_54	1205245	697603	378046	2774447	37599092
	id_55	419847	2155697	3514	243590	810252
	id_56	361664	528463	21	22126	406519
	id_57	568424	1411139	3185	40862	10690772
	id_58	26020	3195192	0	76107	1468058
	id_59	309047	1778183	7529	38442	1614916
	id_60	310232	1944177	7706	48874	570070
	id_61	146778	379280	86	6539	905835
	id_62	235057	2569308	1342	127745	2057574
	id_63	423543	583827	375	60667	321205
	id_64	364468	1190790	17	137837	2275460
	id_65	55226	1170322	178	3383	16737172
	id_66	180828	1977699	106	22674	406306
	id_67	434750	309235	44	21327	206610
	id_68	96966	998453	1934	299795	6662948
	id_69	217456	573451	3119	39744	3185398
	id_70	354814	851610	569	31532	470440
	id_71	68389	1374074	382	25820	252047
	id_72	535310	1852012	500	39572	749269
	id_73	103913	3053716	1821	104701	667290
	id_74	1360323	511989	28542	1086	597468
	id_75	126125	1813360	454	16129	795942
	id_76	478693	540931	62231	16668	942945
	id_77	252690	1405618	2001	354405	423864
	id_78	245021	235485	40	16978	392009
	id_79	44860	1874417	1245	27680	10936258
	id_80	767035	2210396	174002	22502	634585
	id_81	142441	2816853	1107	113954	452779
	id_82	34094	1383359	188429	20270	1746467
	id_83	239907	1162680	134	30884	136908
	id_84	832836	4990305	4754	17197	2615571
	id_85	319764	661859	163	33284	618297
	id_86	243440	736181	4	75770	381426
	id_87	184385	736500	96414	50142	640736
	id_88	22317	1243882	41	310040	161312
	id_89	53289	971087	68	25491	718255
	id_90	697564	3137982	49389	204644	3404219
	id_91	75298	868845	0	2455	380013
	id_92	71857	3263588	0	16070	170007
	id_93	1014699	6451405	300327	741222	1982860
	Institute2
	file_id	Fold	Dark Spot & Foreign	PenM	Edge & Air	OoF
	id_0	165948	166199	68	54	99920
	id_1	75365	1090047	322	8603	9393
	id_2	250857	165165	298	2170	7979
	id_3	136700	159045	12164	256220	30009
	id_4	92269	169987	49249589	17216	4136956
	id_5	87685	384672	116100	83	10978
	id_6	13592	1220717	35849	13700176	109996
	id_7	25006	3978049	1577394	2789201	13292555
	id_8	64383	441640	23937136	219	1427
	id_9	329233	124374	25	240760	2027114
	id_10	152722	323669	13214	426866	10698
	id_11	190026	98512	254	14312	562567
	id_12	1717	742104	30246	6968266	214733
	id_13	77731	98191	43506	5870010	9669317
	id_14	106020	421449	5008371	73	1272096
	id_15	74964	898155	1237234	135	4399
	id_16	417728	82956	1411	13086000	545230
	id_17	29471	101562	85	1918858	36774
	id_18	462651	887983	2490155	226868	130233364
	id_19	668962	3124180	2575741	20060415	317072008
	id_20	69856	354101	64065	22940	343226
	id_21	174524	752421	1473	7315368	212672
	id_22	16128	83690	4855	3082166	965566
	id_23	1170555	1584736	22525	21739	463229
	id_24	519289	1467954	183	155456	748747
	id_25	841557	257810	0	5008	150135
	id_26	134903	897529	9179178	27775601	201382
	id_27	390	226246	0	1347777	46426
	id_28	149216	450550	4060180	38310	28130
	id_29	37005	1359121	5591599	19293246	124013
	id_30	559563	213730	25840	46980	214469
	id_31	27325	420985	24549	22616	8523
	id_32	194626	7465	13	1668	88243
	id_33	214319	71812	0	24903	1263465
	id_34	273546	1089862	47672	11657	20547
	id_35	484555	344509	6908734	34236	66849046
	id_36	591450	542243	167929	28539843	1883943
	id_37	44899	698065	1427701	161	214463
	id_38	494586	598611	8514	152630	1877866
	id_39	29001	8144	544318	114453	3810
	id_40	2627061	151687	94	27865	486665
	id_41	238076	2711450	1138476	12657337	995839
	id_42	3146514	145804	478	30949	346666
	id_43	132820	1232766	0	1013490	57204
	id_44	108982	240083	406119	22687	252840
	id_45	74201	719548	6610009	9158465	101576
	id_46	2338116	531430	4865	56840	2249938
	id_47	38079	137953	160	14941	10084
	id_48	161567	99710	130	6241	73713
	id_49	206136	862622	3687008	3308447	426237
	id_50	141398	271922	25087	437325	19341551
	id_51	212750	559921	28750	169085	2290703
	id_52	92882	215000	21994	71880	11002
	id_53	548718	230101	7375	83653	669907
	id_54	460280	230315	808	75794	378664
	id_55	924096	285394	355758	74990	327253
	id_56	138875	338752	3622	3	1917844
	id_57	138805	569279	421462	7124149	63126042
	id_58	563579	978468	350970	12024	658117
	id_59	535903	338444	1073	130693	1497748
	id_60	9750	62880	138	43557	20277
	id_61	3774	536440	27892	2691	11908
	id_62	156742	2924098	1825459	2183978	1304365
	id_63	4156089	756023	1474532	400606	4307277
	id_64	239869	307258	34564743	3326858	3230613
	id_65	224768	344240	80	31045	20559
	id_66	12710	1084999	72621	16554603	37786
	id_67	1224259	118979	1724	2880	2723421
	id_68	1231	4948262	25052	10373314	1982806
	id_69	2171290	3497384	4242562	257365	3642346
	id_70	94043	282813	4018	12445	62929
	id_71	454243	417100	28292667	5289204	1812826
	id_72	52666	201872	2455	390967	721344
	id_73	149335	33135	42	57333	7286
	id_74	767669	501200	38385	176425	328673
	id_75	3788391	895581	617	1720661	36578164
	id_76	802967	914370	1118	412910	3259290
	id_77	84924	105940	10844	34650	33396
	id_78	12590	14584	0	18930	1073
	id_79	9207	11633	0	13153	1540
	id_80	597322	1318532	746	17198	1611641
	id_81	178309	46866	198	39428	734890
	id_82	5776470	7828144	427109	4162693	827973
	id_83	939035	1793755	73178	239405	174653
	id_84	252816	52662	8231	46646	68658
	id_85	217388	181445	118489	10173	161041
	id_86	1227259	32757	1649	18724	266616
	id_87	1080259	4045125	12092	491590	157678
	id_88	277	123669	209	76764	9555
	id_89	524325	176687	245	16537	294183
	id_90	88255	337198	234	356215	4975737
	id_91	34035	89062	753	279	4740
	id_92	9859	122558	0	55623	9398
	id_93	145657	117582	11	6032897	179066
	id_94	516694	1521912	2082	32843	1082197
	id_95	40245	734	16	14549	1095982
	id_96	55084	144985	0	539890	28522746
	id_97	116243	549929	1180226	113351	424556
	id_98	8019	9038	13022	16329	1900
	id_99	3345965	13957428	649360	178273	3324483
	id_100	258185	317250	173	185649	3889088
	id_101	1267	43867	11	4762	41703
	id_102	544828	354603	19463968	6192337	71752
	id_103	190	32773	12906	347	11865
	id_104	479657	1020547	41613	3804890	34814
	id_105	53310	666001	1115	16661257	6500563
	id_106	6461	66621	156	12885	1723425
	id_107	1742829	2780944	24182	20294	2326149
	id_108	2360897	69742	12	3792	29123
	id_109	47915	726178	57812	6093078	814087
	id_110	269491	3745541	182033	10215548	650039
	id_111	96843	633265	3574	5027642	4642383
	id_112	94909	2657493	1496441	10219495	416848
	id_113	1184082	185521	20	7934	3813944
	id_114	2038534	499853	6402	20213	5883353
	id_115	54269	387417	803784	781322	4879864
	id_116	271063	2848712	443901	24056766	800609
	id_117	795023	195039	287	20669	152684
	id_118	152062	206274	139	16275	8142743
	id_119	237082	1949144	1337526	1541280	241519
	id_120	69539	1098869	172666	15638894	183053
	id_121	844810	1067631	127731	585124	1127824
	id_122	390966	442213	28	7600	970990
	id_123	359116	6836323	19205491	21509789	825843
	id_124	493126	144929	894	293884870	11145896
	id_125	44243	130826	31	2052549	485905
	id_126	354173	6857145	3534092	7280891	1997106
	id_127	438535	81658	3	25500	634366
	id_128	7052888	804779	348241	7226	388597
	id_129	924378	822204	1167487	91145	2896457
	id_130	0	36976	0	4029	17827
	id_131	45524	176892	21345	5539822	7396684
	id_132	5458	6679	2	2187	7438
	id_133	4153839	1204003	8393888	48325	1632451
	id_134	7713	162113	78	8542	297833
	id_135	2926003	13817	29	12641	628367
	id_136	43591	465548	0	68025	2125434
	id_137	23911	346563	0	14382197	220824
	id_138	206674	803488	185	408667	14792765
	id_139	10142	319495	11447	21348	822870
	id_140	38871	67731	38	1709	9694
	id_141	3240	246605	166	17453	218803
	id_142	804730	632572	76	60608	1699783
	id_143	122266	320537	4598566	4696400	444730
	id_144	746288	523274	51902	13900	37459
	id_145	1531185	58879	24	22844	361507
	id_146	79063	690476	2851919	3577867	334148
	id_147	5710277	364975	4812	323010	368123
	id_148	573241	50703	29	8186	9002582
	id_149	238490	2003151	18785	2147978	374205
	Institute3
	file_id	Fold	Dark Spot & Foreign	PenM	Edge & Air	OoF
	id_0	145700	10404	42087	0	485570
	id_1	67657	2110	4323	96	1692012
	id_2	31500	3215	2363	0	936899
	id_3	104478	2050	16958	0	194101
	id_4	258270	0	2200	141	857094
	id_5	90431	0	1640	0	314183
	id_6	126977	10466	96050	51	896023
	id_7	133064	3666	51955	0	549132
	id_8	24362	32801	146894	0	715557
	id_9	274005	1637	73876	0	236049
	id_10	74266	11211	5362	0	7462
	id_11	81042	16191	20515	3532	211046
	id_12	10288	10202	939	2	473263
	id_13	3107	1987	5976	0	222833
	id_14	117869	0	117226	0	144193
	id_15	1754	0	33405	0	131861
	id_16	70101	76337	890226	15	0
	id_17	11507	0	135	0	2979
	id_18	70168	12151	1187	0	650785
	id_19	6447	454	23981	1492	433225
	id_20	16829	19047	90888	1192	1162092
	id_21	93862	0	1780	0	355372
	id_22	7669	4285	236324	837	27539
	id_23	73318	0	339337	852	0
	id_24	134714	14336	4222	0	6246
	id_25	61801	6	141	0	1171810
	id_26	10657	10760	315	0	19154
	id_27	8939	807	1895	1795	730817
	id_28	168	6382	1905	0	7548
	id_29	827	0	2684	0	181678
	id_30	856	0	2447	0	2256
	id_31	4473	0	9527	0	150
	id_32	38120	0	462077	292	1674
	id_33	32177	0	43415	0	966079
	id_34	3849	0	3506	0	21278
	id_35	64919	0	24473	0	3784
	id_36	20607	6990	297	0	8412
	id_37	135014	352	51452	0	55604
	id_38	111772	0	1484	70	134
	id_39	160188	1870	49446	0	201004
	id_40	5575	0	30621	0	595
	id_41	135464	0	10	0	134306
	id_42	51646	3431	6972	403	192
	id_43	7473	0	60	482	77995
	id_44	26483	1667	88344	0	0
	id_45	2225	0	96314	0	472662
	id_46	25079	0	3	0	46774
	id_47	12659	58121	2596	0	9266
	id_48	27013	0	87999	0	65190
	id_49	127642	0	50186	0	97116
	id_50	939	186	10671	0	284
	id_51	9098	0	956	54	22768
	id_52	24703	0	32454	0	27374
	id_53	73234	1332	1658	0	174284
	id_54	8652	9174	21157	1598	90218
	id_55	12285	11623	33317	16286	7451
	id_56	539	292	0	2113	293
	id_57	58594	1268	0	0	10158
	id_58	83179	0	25616	0	1169000
	id_59	110913	2380	183664	1010	701
	id_60	130839	166	734	0	117448
	id_61	37100	0	4	0	9
	id_62	55285	0	376	0	3908
	id_63	107165	735	734	0	248850
	id_64	45482	0	19940	0	6290
	id_65	7623	0	762	0	24563
	id_66	54414	1455	2604	0	158622
	id_67	248450	15287	103404	3005	516
	id_68	15203	0	160624	0	172635
	id_69	56209	0	21449	0	1326364
	id_70	123420	3673	57530	0	2735
	id_71	13574	29416	13	8534	388692
	id_72	74823	7610	5	1013	631628
	id_73	185525	152	44120	0	78408
	id_74	19	6412	195	0	534
	id_75	1364	0	9	0	22632
	id_76	10902	0	37	0	94806
	id_77	72551	0	1	0	9532
	id_78	48358	0	5439	0	73326
	id_79	1115	183	12453	2716	318440
	id_80	12371	153	1435	0	18961
	id_81	4910	0	712	0	242956
	id_82	8086	0	1308	0	26403
	id_83	11137	0	9499	327	5581
	id_84	7841	0	0	0	983
	id_85	32599	0	0	0	762
	id_86	47440	0	5010	0	166779
	id_87	63448	0	28126	0	2612
	id_88	8517	0	109	0	9958
	id_89	45953	1865	13795	0	47036
	id_90	4777	0	0	0	652
	id_91	44755	18719	3782	0	96739
	id_92	17735	491	26926	0	48912
	id_93	94241	138	154869	340	27153
	id_94	58622	3825	24803	0	0
	id_95	36021	776	3494	0	40580
	id_96	4611	0	0	0	93967
	id_97	40039	4836	356	0	150101
	id_98	31887	8688	43585	29	189867
	id_99	118307	23566	483	0	29053
	id_100	13327	0	9979	0	141958
	id_101	156374	4060	4098	0	420990
	id_102	34576	0	363	0	183583
	id_103	492	0	36	0	4665
	id_104	16796	0	53846	0	8
	id_105	89292	9	49002	0	473431
	id_106	6176	0	0	0	273242
	id_107	83840	0	1087	0	96230
	id_108	160222	11652	8725	7	124919
	id_109	15571	55	170	0	587
	id_110	500273	0	160	0	191072
	id_111	25508	0	0	0	75363
	id_112	77023	0	160	0	92161
	id_113	71568	7224	6	8160	44993
	id_114	48694	14764	141	3973	129446
	id_115	180223	75	3	3	87543
	id_116	215230	3916	900	486	213913
	id_117	260807	10101	0	26234	382281
	id_118	172970	2789	61	986	46243
	id_119	14884	24520	285	0	35234
	id_120	145825	4958	0	0	241602
	id_121	4217	6149	11599	0	2183
	id_122	67524	0	18065	0	431718
	id_123	557	0	0	0	0
	id_124	22112	1754	0	0	24365
	id_125	12708	0	4	0	47314
	id_126	92615	0	1096	0	138636
	id_127	30481	359	6298	0	8364
	id_128	13253	797	41	0	28203
	id_129	51034	0	0	0	105321
	id_130	31760	2394	11967	31	61092
	id_131	13146	97	1629	0	1243
	id_132	151533	0	2827	131	189805
	id_133	30282	0	1002	0	350692
	id_134	32119	0	0	0	12348
	id_135	13785	0	0	0	0
	id_136	70187	0	62973	0	2627
	id_137	15712	5	43	0	1016
	id_138	419527	741	10141	0	281509
	id_139	329327	3462	21251	0	4733
	id_140	264166	0	0	0	733974
	id_141	22898	0	44519	122	222842
	id_142	362952	510	1184	0	7107
	id_143	302609	0	116775	0	157472
	id_144	10950	0	1130	0	502589
	id_145	32008	1008	25726	368	325884
	id_146	59634	24358	9318	0	275240
	id_147	16238	7932	72576	256	26607
	id_148	18238	7843	0	65	6162
	id_149	87351	0	245	0	30474
	Institute4
	file_id	Fold	Dark Spot & Foreign	PenM	Edge & Air	OoF
	id_0	3529	2285	0	0	135934
	id_1	5583	2574	18781	0	220826
	id_2	18947	21186	70296	0	535537
	id_3	5111	0	0	0	1194680
	id_4	1	4175	0	0	2009
	id_5	84	3103	0	0	864
	id_6	3948	328	123074	0	139502
	id_7	14780	53075	374721	0	1264682
	id_8	34438	7017	994894	0	504090
	id_9	6754	416	1543	0	132550
	id_10	6722	7767	227596	0	191577
	id_11	16273	10711	18499	0	198172
	id_12	5021	125440	2133501	0	14278
	id_13	10715	40715	39034	7928	15479
	id_14	1030	805	2220	0	237597
	id_15	4092	101	2284843	147	187118
	id_16	88665	3381	1	0	136272
	id_17	21383	1900	366	0	199264
	id_18	11808	29141	96	0	435357
	id_19	51476	351	1361158	6478	2756118
	id_20	6161	1514	439	0	1137834
	id_21	1064	7230	43	0	485
	id_22	19729	2601	120360	0	639800
	id_23	8371	1000	0	0	108369
	id_24	6623	62736	147373	0	4347
	id_25	40552	6338	111616	122	166905
	id_26	15698	7724	464	0	249366
	id_27	0	395011	2159	0	88854
	id_28	8441	2145	1268664	0	172581
	id_29	18112	22006	1896909	0	128554
	id_30	6582	3988	0	0	115319
	id_31	17598	69	80	0	191196
	id_32	16234	3360	255088	0	57415
	id_33	36298	65506	1145721	0	918765
	id_34	18433	0	296203	0	61336
	id_35	276316	89	419011	0	54832
	id_36	13220	12344	78080	0	636952
	id_37	1187	15466	0	0	139971
	id_38	4067	1517	358022	2153	532354
	id_39	4593	3919	39153	0	282254
	id_40	103079	1952	157	0	1289035
	id_41	4840	34545	2375	0	139922
	id_42	259972	101659	260356	0	463685
	id_43	35198	11341	28764	0	18919
	id_44	66098	0	367660	0	205013
	id_45	35343	21739	0	0	575835
	id_46	525	1434	399500	0	112313
	id_47	792	0	0	0	54708
	id_48	12	634	0	0	94636
	id_49	5290	1351	2225291	0	443723
	id_50	468	10165	349	0	755
	id_51	48600	13390	610096	0	48146
	id_52	264	0	7132	0	77231
	id_53	64	1	9	0	304182
	id_54	104164	3374	13435	0	929616
	id_55	268562	5558	388890	16	950113
	id_56	7141	6783	1252256	0	91783
	id_57	2743	14710	653	0	121740
	id_58	5832	47185	636196	0	330249
	id_59	16308	0	3	0	585087
	id_60	25979	6091	450236	0	83685
	id_61	7889	1453	0	0	463727
	id_62	2077	2298	3359	0	46721
	id_63	7067	10705	33995	26	211602
	id_64	44235	40985	755122	0	486679
	id_65	79	78	0	0	179091
	id_66	5339	78297	225918	0	99528
	id_67	4823	5798	3800	0	8885
	id_68	6746	40145	3102756	0	469578
	id_69	3249	33149	1615	0	183230
	id_70	5614	0	7	0	149376
	id_71	6786	74328	548973	0	544125
	id_72	1522	0	0	0	136631
	id_73	14016	2768	424322	36378	379149
	id_74	10945	2049	22751	0	212437
	id_75	31519	341547	1730386	195537	416011
	id_76	64987	1173359	132430	12459	515945
	id_77	1807	1764	0	0	109030
	id_78	185440	31990	409135	21544	789369
	id_79	4623	5062	0	0	168106
	id_80	4174	19332	104	0	616813
	id_81	383	11	0	0	4051
	id_82	1337	7513	632	1632	247016
	id_83	37924	7233	307478	0	851798
	id_84	6259	5803	45247	0	437994
	id_85	531	6626	0	0	221314
	id_86	6392	15195	131786	234	897047
	id_87	376	0	0	0	49049
	id_88	61752	65827	155772	0	2645521
	id_89	12061	18530	1133	0	257623
	id_90	15216	0	373	0	457280
	id_91	104167	51671	68007	0	5081413
	id_92	150764	12843	2953523	0	1789789
	id_93	60	188	0	0	33735
	id_94	336	13664	246154	0	117771
	id_95	22445	3940	8996	140	875075
	id_96	26482	89979	392950	0	368685
	id_97	33774	11120	0	537	822935
	id_98	97668	4306	531	80	545793
	id_99	12601	18374	365	0	130080
	id_100	0	656	0	0	296
	id_101	31054	157	0	0	205025
	id_102	119828	18085	233300	0	7041
	id_103	2166	23753	708	0	127747
	id_104	10844	52739	19289	0	791376
	id_105	8660	0	9668	0	1773879
	id_106	262548	24651	1732421	0	527354
	id_107	27760	79	0	0	224429
	id_108	5674	740230	381129	0	1741472
	id_109	2051	610	0	0	12773
	id_110	7735	2448	2228	0	212302
	id_111	52949	777712	1789765	0	1412848
	id_112	2520	0	0	0	161522
	id_113	1358	24487	0	0	22804
	id_114	10460	31252	40920	0	34187
	id_115	63626	0	282	0	909060
	id_116	8053	19005	4267	0	511387
	id_117	1475	11139	0	0	409260
	id_118	9635	65901	375151	0	822241
	id_119	3782	3623	65	6876	258887
	id_120	168815	129282	707659	0	857849
	id_121	17067	30239	37	0	43
	id_122	72083	95612	487679	0	3624185
	id_123	161809	71756	44064	0	2192771
	id_124	39146	903	259959	0	605601
	id_125	2347	21165	116452	0	407096
	id_126	19861	20743	835327	0	1576035
	id_127	14922	22948	843013	0	265298
	id_128	6314	0	44	0	345984
	id_129	282064	4987	30065	0	79289
	id_130	433	438792	2142617	0	45415
	id_131	60548	29241	52818	0	835889
	id_132	17766	455233	4952042	2737	884916
	id_133	10537	98	310479	0	231737
	id_134	1563	255	0	0	371817
	id_135	254369	298521	1031247	996	214463
	id_136	123597	20098	55077	0	78241
	id_137	149697	11613	4064	0	2139522
	id_138	16494	14157	240	0	2188995
	id_139	9615	4022	0	0	66143
	id_140	1849	6152	0	0	55615
	id_141	2101	3460	934231	0	104488
	id_142	188876	11737	20326	68	215187
	id_143	14245	96498	48092	0	1629597
	id_144	5861	7097	1009915	0	117670
	id_145	7027	1881	0	0	150071
	id_146	729	8313	214	0	151634
	id_147	0	105	147	0	163130
	id_148	11114	1765	124	1	926288
	id_149	2952	0	1	0	33794
	Institute5
	file_id	Fold	Dark Spot & Foreign	PenM	Edge & Air	OoF
	id_0	315247	11386237	99	1393082	564758
	id_1	960676	303906	228515	6585	775649
	id_2	101757	1271682	0	114027	52828
	id_3	1735409	470477	59057	38355	574219
	id_4	474596	3405976	10	48579	278035
	id_5	177618	2020295	482	50182	1192363
	id_6	338324	166760	3279	674	48133
	id_7	475524	619486	1636	354974	40319
	id_8	281365	183085	3731	2183	152661
	id_9	132235	7858439	537262	1096473	84089
	id_10	111544	20746440	0	732596	44443
	id_11	1090631	357898	587	3961	220790
	id_12	906746	235442	24759	89998	104110
	id_13	539789	645707	556447	3681	106241
	id_14	692991	595873	26559	14192	145573
	id_15	224158	593873	44995	6465	582114
	id_16	193285	435084	4974	56865	4723696
	id_17	864179	591452	86216	81019	320640
	id_18	397748	146632	41297	15005	16535
	id_19	868089	465690	99824	35545	397492
	id_20	539273	1551093	710036	232920	1019310
	id_21	268281	297159	22	302965	131621
	id_22	283015	69817	3648	23	33390
	id_23	181122	1326858	1477	43191	20257
	id_24	1114045	340558	817616	12034	92594
	id_25	445888	86411	136	30	27078
	id_26	701552	101279	2621	1865	473818
	id_27	253378	416919	10055	12508	30559
	id_28	195061	207894	519	11195	335200
	id_29	256329	92530	20690	1807	21423
	id_30	397185	961043	48799	117520	161125
	id_31	171859	3421806	279294	126799	348646
	id_32	355323	976742	378	1	32257
	id_33	269262	2927910	135595	11685	170025
	id_34	937960	895064	167177	10566	719168
	id_35	848776	1070693	1822	41492	105702
	id_36	521698	211392	2677	468	67352
	id_37	123635	852213	518	12568	436020
	id_38	121286	1477605	9974	4905	126554
	id_39	648084	1869704	939981	118820	493224
	id_40	78781	295645	18219	29	44419
	id_41	151912	982463	4255	23537	72260
	id_42	187909	1102503	23037	205958	416377
	id_43	182465	884862	4	48210	685798
	id_44	548112	3908881	20403	939986	1773195
	id_45	20012	2991656	17248	8712	413481
	id_46	88229	2150420	45954	78746	458658
	id_47	74832	1906968	70709	4720	93985
	id_48	258004	2152811	67390	25555	296383
	id_49	38710	273354	197928	185037	70369
	id_50	20850	1036051	4	67078	357379
	id_51	191600	1330717	20336	7663	668137
	id_52	1566	733062	0	158	20150
	id_53	363548	2884497	181204	292550	676310
	id_54	449055	5920827	16348	81927	333704
	id_55	407869	1753789	23184	14280	914512
	id_56	101351	55923	12664	45300	87009
	id_57	114623	1934567	159	1786	71819
	id_58	528823	558217	71831	35877	159091
	id_59	951739	1672464	30427	31954	989165
	id_60	131665	248546	128	82270	212867
	id_61	123992	5515936	42921	493593	2624622
	id_62	45622	477884	718976	207503	36813
	id_63	34111	1425389	0	3474	89881
	id_64	139327	469624	35343	101637	108921
	id_65	146525	380598	3234	603	143527
	id_66	36720	314425	225143	12226	193565
	id_67	1043313	681448	61095	74716	813367
	id_68	808051	949308	2751546	202281	705032
	id_69	1185635	5073042	44556	187905	777694
	id_70	202002	1666982	140791	27843	416596
	id_71	237510	1101838	116051	131552	228395
	id_72	75	9368296	8130555	4365705	11349280
	id_73	44837	2026060	81362	17670	104881
	id_74	472410	1923576	142395	27750	259896
	id_75	402964	467467	606950	317	192089
	id_76	63230	2744864	320547	25959	395156
	id_77	1226393	1576833	15223	2202	250721
	id_78	0	15810232	5586070	1413817	7253629
	id_79	50281	2838753	56000	63527	122254
	id_80	99810	908637	9169	2793	84787
	id_81	709023	2845962	333	8046	278691
	id_82	522311	4018426	306392	440454	278825
	id_83	519727	1439087	887	445604	127638
	id_84	553231	64430	855	8864	165424
	id_85	152822	2938427	6630580	1388481	7907598
	id_86	740548	776510	3124	5907	203507
	id_87	472216	1395526	38504	2062956	3457483
	id_88	106000	1026342	51	12672	785777
	id_89	161618	346680	8244	136117	12846
	id_90	488218	1034945	333	20188	277227
	id_91	261005	539594	140287	8466	76269
	id_92	635262	1344340	468290	120386	66550
	id_93	47202	176167	1357	1801	140399
	id_94	131972	1139742	224011	9074	97857
	id_95	54855	130410	3604	25624	59194
	id_96	501208	7006742	317	49953	57528
	id_97	464163	6181176	757920	25306	155691
	id_98	142134	430347	495122	12475	291209
	id_99	349489	5022124	431	282462	131345
	id_100	110827	2598584	6998	3995	95805
	id_101	102547	873883	134774	72865	840540
	id_102	419988	997790	3165	12653	213812
	id_103	875254	2187941	109293	5047	492356
	id_104	67655	586919	32271	47762	48938
	id_105	255955	645182	0	4670	54705
	id_106	468048	2712342	0	13036	111828
	id_107	159243	1104288	59	6617	65732
	id_108	335939	854422	9121	8674	376075
	id_109	265567	815337	5015	49696	664347
	id_110	137327	2505638	5849	33970	191417
	id_111	69918	768417	0	452	304899
	id_112	1009883	5988816	9829	93550	274927
	id_113	471507	5897660	46625	24783	177687
	id_114	223062	2282096	321	2010	513363
	id_115	813283	3096858	836385	219208	481725
	id_116	705331	5079941	260391	33055	265226
	id_117	996486	2268766	144231	81395	910379
	id_118	314843	913449	13025	1683	95370
	id_119	163833	1277701	40285	2116	139898
	id_120	20015	4138073	4329758	395118	3652695
	id_121	239819	4560566	358043	672405	165015
	id_122	85012	3156311	286927	1601	9088
	id_123	500709	2301590	0	0	904805
	id_124	11687	1799440	0	35738	117265
	id_125	114726	2176966	163443	223554	54271
	id_126	680	8822317	14715	98223	509510
	id_127	231972	338316	4039	40927	44446
	id_128	318986	5304564	228758	509073	117410
	id_129	2824	1600794	38992	7736	606207
	id_130	337604	113426	1635	162918	1037383
	id_131	12628	1561047	21862	1707	11876
	id_132	102920	2517663	371	299519	1200934
	id_133	321090	2401236	46907	249135	62940
	id_134	237683	854444	5504	181273	41307
	id_135	113015	689096	14	12368	42157
	id_136	19927	3552155	69	732	178882
	id_137	334604	2737363	575	36915	65934
	id_138	546464	627047	28790	34937	372600
	id_139	544973	5132739	5676	60328	237863
	id_140	911062	125426	8217	11348	43993
	id_141	350744	1243575	32682	189589	1972565
	id_142	216579	591870	2461	108239	83262
	id_143	294974	4144421	10181	2178	50788
	id_144	177917	73671	1396	2845	182357
	id_145	121333	2111317	763	118	45986
	id_146	534246	921134	1207	145317	71251
	id_147	524250	283324	20194	40956	56460
	id_148	236107	1166241	10412	125444	89342
	id_149	109009	42308	1103	16247	5540
	Institute6
	file_id	Fold	Dark Spot & Foreign	PenM	Edge & Air	OoF
	id_0	8197	385583	216	2292	191972
	id_1	32639	435290	1083	26666	1368605
	id_2	133495	2544101	7157	0	23241
	id_3	162879	901418	3149	943	22605
	id_4	1359939	681829	99400	18755	677280
	id_5	1439485	492301	141447	60751	992427
	id_6	1036644	514980	509	720210	535413
	id_7	2200067	946404	5228	1231625	1814754
	id_8	673483	2364157	15546	1209396	351066
	id_9	658872	1649997	15741	579112	487236
	id_10	425567	59848	2176	202937	28333
	id_11	340355	119916	4357	556795	298
	id_12	754683	82789	140	367	107763
	id_13	1551765	36945	4253	16886	373190
	id_14	807879	74599	929	4770	26722
	id_15	1321680	145757	8455	20506	45198
	id_16	1151117	827802	18759	3166145	47602
	id_17	997466	575713	2666	1351309	61635
	id_18	146536	226338	3419	7010	5341
	id_19	230236	160667	3246	7430	11658
	id_20	613939	269575	28652	8721	96895
	id_21	471473	232595	23574	232526	333832
	id_22	774952	5707	0	0	3912
	id_23	548822	53104	1615	0	10279
	id_24	1566148	157962	1256	19481	918219
	id_25	1439178	322564	445	9829	128330
	id_26	287616	108137	2874	521383	96573
	id_27	388718	113775	1330	420071	11331
	id_28	140	1160	192	54	14
	id_29	0	21	980	944	359
	id_30	1555	21015	267	364	660
	id_31	3025	5099	409	365	120333
	id_32	189826	394481	228	47469	8246
	id_33	182388	347441	47	106878	1504
	id_34	447921	525430	454	14987	22489
	id_35	176634	73770	1350	2846	891
	id_36	13140	571	0	0	48
	id_37	22070	30506	73	0	54
	id_38	7671795	506904	815	1457	1277853
	id_39	1511789	11047	3188	1426	1476478
	id_40	1236328	1642390	1581	331498	891786
	id_41	1006436	2916152	903	411	79879
	id_42	83099	344052	4257	17132	1644587
	id_43	2781256	145177	8296	5086	203577
	id_44	2795972	90254	564	34439	722725
	id_45	4432698	8157	62	16383	11798
	id_46	176743	5868	299	0	1173
	id_47	2321521	124126	408	437	459166
	id_48	7488083	31291	14181	67161	2284082
	id_49	787040	440900	5872	872951	4327215
	id_50	177157	348292	202	198784	1201812
	id_51	140322	187719	231	62680	2723
	id_52	6119	34407	15839	51671659	8084289
	id_53	438417	3856241	195	22413	11216703
	id_54	461778	1401444	4355	220729	674463
	id_55	1370653	2823410	8064	1432479	12459645
	id_56	204160	7148	1424	83239971	13389940
	id_57	117032	121190	2127	19132	11296
	id_58	3064333	7687729	27997	2079577	1855753
	id_59	1103175	233225	448	1260333	365821
	id_60	177730	48224	788	1205	852
	id_61	65530	1837813	4356	973517	2133763
	id_62	1335474	165838	60591	1283732	182490
	id_63	290590	45317	31	2271	1108
	id_64	83709	420603	334	18312	3280
	id_65	261879	16156	0	159	2941816
	id_66	1154210	443698	1936	30380	19994
	id_67	935232	317091	479	1839	1491821
	id_68	3575401	162763	8628	32587	3415021
	id_69	602856	3955933	533523	950849	2309165
	id_70	48318	42493	3020	8691621	8899
	id_71	175233	232649	3277	1171	1820025
	id_72	198074	1297570	6586	87883	6191834
	id_73	454108	328274	19161	143422	1651400
	id_74	290532	799664	2267	163930	74073
	id_75	1642246	200504	785	2090009	335254
	id_76	2583409	936966	81277	879155	6683267
	id_77	3257613	42191	6612	820405	64609
	id_78	1404348	57456	435	13705	1586729
	id_79	1434281	279937	499	798398	43988
	id_80	3938787	282266	21386	13032143	1974862
	id_81	1321935	176579	0	11629203	2549234
	id_82	11960624	211361	3429	1034633	5108583
	id_83	1064787	63017	1844	16360	217267
	id_84	3406624	862881	305744	39005	321738
	id_85	59362	21641	7249	616	5
	id_86	3562	14346	314	2024	2497
	id_87	620810	160668	858	12588	869159
	id_88	722380	59409	2557	13701	1030904
	id_89	103286	33479	0	1413	0
	id_90	54012	87850	4476	3364	9683
	id_91	3586872	482513	541	43	91110
	id_92	5613408	757942	142	11497195	551803
	id_93	396908	767129	143	4224	9553
	id_94	510925	111648	7408	1224	536009
	id_95	2303788	19685	0	3932	89722
	id_96	61481	51959	99	9420	47
	id_97	3043179	1145732	783	156029	7371361
	id_98	64958	68242	1387	1598	767652
	id_99	864862	36258	2537	22619	600646
	id_100	393917	30819	61279	30409	195631
	id_101	13082337	167921	307	4774574	11082229
	id_102	734360	481829	135350	1585	1984461
	id_103	1089176	16569	774	1414	122090
	id_104	682805	166925	0	43533	8840
	id_105	215979	476061	64	679	134314
	id_106	12978951	244187	17983	99585	10677651
	id_107	11228703	153392	98249	32665	2977267
	id_108	228657	71214	2136	92569	2844
	id_109	506635	57777	6742	6253820	3083685
	id_110	13927326	151225	2313	13384	6701467
	id_111	267500	1677	8179	2969	195922
	id_112	131120	144993	17400	13046	12149
	id_113	292855	170591	60291	10668	20718
	id_114	1019121	87902	4810	81896	357839
	id_115	287776	115823	5737	1681851	2337824
	id_116	3589619	123984	4509	21740	138879
	id_117	517722	140968	471	16682	16804
	id_118	69757	19	0	0	91
	id_119	11914	2594	266	2322	107
	id_120	203851	377813	863	436869	35350
	id_121	46677	68581	300	113842	206491
	id_122	3931194	2216436	713652	182860	16949392
	id_123	327911	2281	13175	0	3766
	id_124	230635	0	0	0	0
	id_125	1586006	98583	69409	9057	18701
	id_126	991704	24771	2566	4498	859
	id_127	1450032	172363	1213	1572422	1380236
	id_128	196041	15531	157	870	606610
	id_129	278502	9595	2452	95242	1020922
	id_130	119808	2030	22	13618	14436
	id_131	172781	127919	3956	7277	6142
	id_132	9980878	271512	4364	2026356	11314382
	id_133	430403	36541	314	55251	2486
	id_134	62309	30630	944	11948	488517
	id_135	15603	238845	1598	3584	8193
	id_136	1229139	503540	2289	2684	513885
	id_137	248324	364661	1100	8640	119733
	id_138	121475	839	154	1522	115799
	id_139	31354	51935	2144	6534	1013
	id_140	183882	288040	2632	2768	8895
	id_141	205855	154812	1343	308	12010
	id_142	358784	152471	459	239	5660
	id_143	135107	14839	63	167166	177252
	id_144	603543	29632	622	283037	103449
	id_145	305801	73836	2770	11630	71567
	id_146	331843	63565	1740	84431	43435
	id_147	389681	82268	140	949	12069
	id_148	538792	22139	226	7223	27343
	Institute7
	file_id	Fold	Dark Spot & Foreign	PenM	Edge & Air	OoF
	id_0	38807	2075176	0	59071	2432361
	id_1	22	713513	0	8749	0
	id_2	0	791392	10	6259	0
	id_3	403862	4232140	14010	468487	3670248
	id_4	0	3816159	0	0	0
	id_5	2424456	10973671	231304	999791	14965331
	id_6	0	59456	0	0	30247
	id_7	47589	4966534	4697	67569	1212272
	id_8	0	603728	0	0	0
	id_9	0	332871	0	0	0
	id_10	29	7485021	3114	42167	386
	id_11	0	0	0	0	0
	id_12	820555	2078704	14101	30792	847293
	id_13	0	0	0	0	0
	id_14	0	75002	0	0	0
	id_15	0	118381	0	0	0
	id_16	0	0	0	0	0
	id_17	833684	4056695	964	70362	1605455
	id_18	11345	566360	0	74	0
	id_19	0	0	0	0	0
	id_20	83	2408448	7	1710	7
	id_21	134678	398842	54	54124	456031
	id_22	8	6150117	0	0	0
	id_23	11677	421241	14720	47308	220623
	id_24	64912	11064755	22548	5660	1787765
	id_25	1228215	5117642	111675	1348288	3210401
	id_26	48301	683775	1048	46599	474714
	id_27	6	21739193	83	0	16
	id_28	65702	5984914	148920	56396	1153214
	id_29	0	3650356	0	37458	154682
	id_30	0	8012528	925	0	28
	id_31	0	327114	0	0	0
	id_32	251304	5025066	1751	285379	4164915
	id_33	0	1744	32694	0	42
	id_34	4228489	3627105	161317	878944	10399696
	id_35	1585588	2325367	217474	123565	370577
	id_36	249369	6828830	374850	156677	8225559
	id_37	0	32171	0	0	0
	id_38	0	134648	0	0	5301
	id_39	5604	497046	292750	20326	47724
	id_40	0	4590731	0	0	0
	id_41	30	3942951	273910	2665	0
	id_42	0	3470381	0	88413	3319444
	id_43	26676	1502361	74118	498764	516954
	id_44	0	22114878	0	0	0
	id_45	0	330	0	0	0
	id_46	0	322093	0	0	0
	id_47	583347	18575	1373	14760	45515
	id_48	0	2239753	0	0	0
	id_49	105	1357697	5223	281778	1317569
	id_50	0	376877	0	0	0
	id_51	0	2797676	0	0	0
	id_52	132	755565	0	35685	125671
	id_53	0	308890	0	0	0
	id_54	0	0	0	0	0
	id_55	0	2329440	73	0	0
	id_56	0	170784	0	0	0
	id_57	153747	4119972	3937	217792	1187997
	id_58	0	42542	0	0	0
	id_59	0	2053107	0	0	0
	id_60	0	0	0	0	0
	id_61	16	212122	0	10866	3297
	id_62	0	1072228	0	0	0
	id_63	2	6219	8	90	0
	id_64	0	670	0	0	0
	id_65	1485	2837394	11777	100604	524858
	id_66	0	2188991	0	0	0
	id_67	0	3093673	0	0	0
	id_68	0	3888	0	0	0
	id_69	0	8560	0	0	0
	id_70	0	1485381	0	0	0
	id_71	0	116422	0	1	0
	id_72	19	4660885	145552	304053	1621112
	id_73	0	74878	0	0	0
	id_74	0	1900978	0	0	0
	id_75	11490325	14427204	1045198	394398	5706276
	id_76	0	14644	0	847	0
	id_77	0	7557364	84	0	0
	id_78	0	0	0	0	0
	id_79	0	13809	0	0	0
	id_80	1813	1191635	0	13350	210788
	id_81	0	5116368	51	0	4
	id_82	0	1663	0	1508	0
	id_83	0	9859065	0	0	0
	id_84	0	1832196	0	20291	0
	id_85	29	67000	0	3961	511
	id_86	0	1424924	0	0	0
	id_87	0	3680207	0	0	0
	id_88	16208	6764553	4174	1371935	6475855
	id_89	0	250114	0	0	0
	id_90	436275	1300777	1255678	2303793	3576959
	id_91	0	1720	112	78	0
	id_92	75565	2140643	68	359676	747473
	id_93	0	1098303	0	773	0
	id_94	8	4429522	1140	12136	14855
	id_95	354809	1518733	1300	321860	995440
	id_96	41572	32251	30213	30888	3713573
	id_97	13829	743779	7301	70610	50599
	id_98	0	1136283	0	0	0
	id_99	43	1472	0	12111	0
	id_100	0	1341791	0	0	0
	id_101	0	2049735	0	0	0
	id_102	2476	587797	0	0	0
	id_103	3556	1707015	48872	418502	2326536
	id_104	692959	1195633	3267	2797	1179745
	id_105	11381	3506302	158433	23279	2215190
	id_106	0	3380000	0	85706	0
	id_107	0	149604	0	0	0
	id_108	406	390019	792	391	559710
	id_109	7423	2084726	5862	27797	251086
	id_110	2109	6707	2238	207550	327486
	id_111	497	552505	1306	24395	65863
	id_112	0	1289704	2297	356233	2476
	id_113	10164	8945965	110	3383	3089969
	id_114	0	1158145	0	0	0
	id_115	0	39864	0	0	10705
	id_116	206	5105936	3360	393185	105509
	id_117	92	887116	0	0	23
	id_118	89	1636982	0	82973	900584
	id_119	19617	1434752	866	343973	193662
	id_120	0	0	0	0	0
	id_121	0	581261	0	0	0
	id_122	0	4549713	0	0	0
	id_123	10048	4678779	21433	165086	516222
	id_124	0	390126	0	0	0
	id_125	97	260005	0	0	33031
	id_126	0	108202	0	0	0
	id_127	4241101	556534	0	47658	219579
	id_128	252	3899052	0	1057	0
	id_129	0	863618	0	0	0
	id_130	0	753755	0	0	0
	id_131	681	3000945	1992	38901	1410294
	id_132	6093	17138	35	26581	1542182
	id_133	108105	393722	246	13793	2707759
	id_134	1294	38309	0	0	0
	id_135	0	172460	0	0	0
	id_136	0	4299186	0	16562	0
	id_137	1754874	563621	611	81452	374416
	id_138	0	321192	0	0	0
	id_139	25743	4665923	12466	185820	193160
	id_140	321151	1710979	0	259300	714741
	id_141	174	5890379	0	436723	8
	id_142	71	10010904	3	702	19
	id_143	17	695072	0	76782	23801
	id_144	1624593	6947817	101671	134777	3984090
	id_145	92253	929485	325	24318	321221
	id_146	0	690320	22690	12775	55330
	id_147	0	2418480	0	424499	0
	id_148	325	2036144	1	74937	13135
	id_149	13	19935	0	0	0
	Institute8
	file_id	Fold	Dark Spot & Foreign	PenM	Edge & Air	OoF
	id_0	111164	1023790	6	100953	721102
	id_1	18509461	3437247	7167	924160	12526581
	id_2	2040959	499323	346224	831261	861488
	id_3	8343508	1133991	13455	77695	749671
	id_4	13840622	11779260	23315	380586	11418060
	id_5	60686	82730	141	157919	9474
	id_6	8705932	2160724	277774	2570631	263597
	id_7	77162	910051	51127	115322	15887
	id_8	3747827	481616	87805	812461	2102433
	id_9	800033	1322699	509	303353	349486
	id_10	4413175	8576216	453645	813537	4790985
	id_11	791120	3967591	3438	1215104	578464
	id_12	73964	604397	1285	173918	50699
	id_13	2003876	109772	161143	892606	329567
	id_14	8500088	527488	328350	54464	3966611
	id_15	2465148	565104	425747	200865	2245032
	id_16	9831201	6816896	2561741	1255847	975588
	id_17	1224071	1093669	71797	151919	46426
	id_18	1758697	1848884	9422	307869	1357457
	id_19	2966212	1696729	323050	3600661	270086
	id_20	266840	1352907	2413	290947	88432
	id_21	3189696	1919112	120385	252372	6253546
	id_22	889043	802807	530778	398767	129998
	id_23	41835	19701	143048	105431	2395
	id_24	1062081	2073189	568135	29513	215444
	id_25	37050	202982871	54626458	170575518	17936032
	id_26	14338852	11186472	122829	1035304	7583159
	id_27	561491	831019	61733	53188	530459
	id_28	269831	156473	67799	141668	152162
	id_29	1030527	3180066	919553	354634	285952
	id_30	4628826	297911	134981	65068	60754
	id_31	4181169	535940	389786	314663	212857
	id_32	14752590	614456	2385466	261461	2633017
	id_33	1576951	3670172	3286	87760	304699
	id_34	3386830	1157892	21246	114174	643183
	id_35	2276131	12120699	818749	360160	3486417
	id_36	855496	1102066	86023	455786	214066
	id_37	6943715	3057675	1025978	590286	2274419
	id_38	2330472	641128	2061569	14215	231164
	id_39	4055351	1084188	317022	332840	476450
	id_40	762046	4206088	11395	131695	3641885
	id_41	21506542	2126067	448791	84388	16471637
	id_42	675809	69996173	31163077	5534895	3384038
	id_43	505604	145642	2647085	470907	265140
	id_44	11904998	1305722	16719	291212	10960746
	id_45	397849	2368785	59794	1374478	458626
	id_46	1621850	9167386	184963	367239	6562291
	id_47	754066	346074	692674	19671406	31330839
	id_48	123649	65131	0	368449	19991
	id_49	6439652	839955	173007	296598	747462
	id_50	5775110	99989	9045	187292	1090530
	id_51	1603337	477545	6214	231546	359217
	id_52	152004	14048	7126	34265	43651
	id_53	231188	821889	20818	340063	85140
	id_54	1505967	6824029	765689	70267	320407
	id_55	1844857	1414515	1031613	8024	2286205
	id_56	783517	5467731	501	34068773	6894270
	id_57	7806609	922504	11	3832035	4335555
	id_58	2202120	4802980	169996	709006	2276807
	id_59	198514	647276	3811	319100	16596
	id_60	4383	103211	35749	301172	14397
	id_61	41684	85000	55742	112783	495915
	id_62	977356	2713343	61749	237209	3938564
	id_63	5093039	1161455	21960	358604	286508
	id_64	16030199	6319920	8216576	977469	2107419
	id_65	3113936	344076	378	28624126	13444373
	id_66	1717411	3163399	79901	1007899	1136434
	id_67	1388998	1241393	435563	736211	1339599
	id_68	1527753	637568	48	197998	180858
	id_69	27040980	413935	1794491	4456765	8537730
	id_70	1732816	6228616	1619288	1528668	351588
	id_71	2051131	3782260	479978	1314972	700104
	id_72	4449384	4030041	533301	80324	16274261
	id_73	1257900	4261700	76388	686672	276825
	id_74	1169095	1962456	69097	1478609	105888
	id_75	1999982	2460900	175190	3348116	1214364
	id_76	9247417	1742734	164226	199845	657791
	id_77	699173	330684	0	1451566	1165482
	id_78	17960316	3460004	14349	616613	26858898
	id_79	2313925	919732	1894	33408	100844
	id_80	6244875	10567714	1446311	1681528	5549565
	id_81	1528746	1097368	134625	51248	51679
	id_82	13103424	80931	703360	494811	7312901
	id_83	168760	2016118	212361	1087592	46121
	id_84	1165961	356562	781	293189	238860
	id_85	4007295	235355	4055	206116	2456677
	id_86	6075634	228795	816003	3250018	374848
	id_87	1867401	1477499	132414	1091570	675332
	id_88	30116	231425	61721	103265	18298
	id_89	14162	929757	119837	2115813	48829
	id_90	2563948	1200637	434285	1185638	1506150
	id_91	6736901	2699305	712804	1710689	755867
	id_92	12618441	662212	20446	2865296	9323063
	id_93	276834	1298553	1124	1392212	53789
	id_94	22469986	4520869	29939	19659969	32248224
	id_95	159479	683737	41278	1560739	34155
	id_96	274364	1176364	928149	7607138	544838
	id_97	78171	142148	4057	852649	89945
	id_98	2867818	520551	33712	64869317	7632488
	id_99	326230	294145	120248	501191	33879
	id_100	33188329	700336	1808	305192	2407611
	id_101	2862463	307236	160	77498	1170380
	id_102	11979506	2200175	788	255660	11556466
	id_103	3714575	186623	21163	32537	4648526
	id_104	2515949	6132230	7861	1527236	1719054
	id_105	3010345	493564	2324126	246224	1565174
	id_106	1838695	171767	35122	4208434	6371553
	id_107	31021	223999	300175	295566	19009
	id_108	25187205	1690624	5283761	2754321	17968925
	id_109	462146	285777	698028	559994	316507
	id_110	2021901	3014583	4568	9969134	17133083
	id_111	454500	1044317	63947	921509	27268
	id_112	9475550	1501648	134660	1880755	522108
	id_113	60631	14892	722134	115210	74003
	id_114	772745	2722796	165582	831516	99780
	id_115	5147183	544309	992	1641640	1855535
	id_116	364203	511645	6077	167631	149348
	id_117	1506047	4561320	444957	2302912	492441
	id_118	8275495	4772677	1024041	1578439	5612828
	id_119	29080339	1525891	93983	9397785	10466610
	id_120	368332	2430773	73	23782	1656566
	id_121	1513404	1442166	11954	3799008	318479
	id_122	1544871	1513816	55877	481143	252427
	id_123	11564145	1685166	15492	6098627	1702119
	id_124	373899	5122190	273811	5464953	1355377
	id_125	7635759	798865	659055	632519	284263
	id_126	14128789	29063780	5364706	640390	71460051
	id_127	265041	10770892	68575	1680022	2463514
	id_128	269157	701808	319480	482615	423841
	id_129	1176319	609454	1628	159665	64116
	id_130	80861	189332	387	105802	2428399
	id_131	3130330	11474748	311630	1488904	32874987
	id_132	2715581	1178757	76038	350525	3118415
	id_133	6580532	9609516	188032	42905	870699
	id_134	62703	686750	27443	117078	684
	id_135	3159157	31278247	223208531	25433170	2719081
	id_136	329818	1216248	0	169000	240476
	id_137	2414843	3679613	2530042	11983808	2464766
	id_138	2951404	3531483	1633062	436606	210383
	id_139	1250787	128774	5901	2026732	294830
	id_140	5125393	3438847	8794	471636	5622350
	id_141	324199	568107	347	1592371	83005
	id_142	373884	175208	1010	741274	2183882
	id_143	107339	952015	12	258332	65430
	id_144	6316648	3845076	2009677	1130637	4323811
	id_145	256437	993166	365949	102808	312426
	id_146	846685	687375	17477	127210	718521
	id_147	33809	1126355	1788699	417892	475985
	id_148	7565796	805803	387863	20541014	15513967
	id_149	1044891	7713372	1360	1351282	1239245
	Institute9
	file_id	Fold	Dark Spot & Foreign	PenM	Edge & Air	OoF
	id_0	270124	216326	315	15093	38940
	id_1	8223423	126193	282	593044	4667302
	id_2	955477	1025657	220227	588630	303366
	id_3	114088	18182	630	12132	370911
	id_4	4072916	32057	29	210850	2738800
	id_5	410469	146162	4993	277692	745893
	id_6	12284034	51163	190	364038	1160322
	id_7	2314013	2512773	190360	503484	3843625
	id_8	1300816	105650	3631	23721	768893
	id_9	1095611	150692	3255	76037	47986
	id_10	87949	417540	723	2013702	603119
	id_11	180528	890589	5926	661224	181019
	id_12	7010055	293341	1053	338702	1649108
	id_13	664431	15257	1012	156037	526
	id_14	26146061	300700	4615	9072213	41078018
	id_15	4127681	474465	8920	2012749	18695627
	id_16	4701941	86868	373	423409	453906
	id_17	5041800	760058	2085	720488	4395751
	id_18	3125449	486131	1737	668327	510514
	id_19	401807	12514	2584010	8	505
	id_20	19732349	1788013	8482	204493	18069431
	id_21	178308	970214	201450	782108	339914
	id_22	4745903	68550	3	1077605	9136767
	id_23	80355	374055	457	20990	385103
	id_24	654790	708446	7144	667121	188684
	id_25	8356030	838399	73	55037	600679
	id_26	18111211	3086867	9858	818649	11942824
	id_27	96142	78434	43117	132039	2341384
	id_28	1413893	311302	3178	678431	6603186
	id_29	5049384	17431	844	657680	341463
	id_30	117698	1215540	646	49986	87471
	id_31	4308842	515614	7495	1391095	805398
	id_32	33366	155362	5	118723	23733
	id_33	1184478	470279	2538	1352776	2577539
	id_34	561071	165978	4646	24665	479652
	id_35	63282	84261	61705	302355	2956341
	id_36	103966	324514	27088	38936	1840956
	id_37	9134431	466039	11002	67984	4610151
	id_38	25726662	70387	35989	473079	707897
	id_39	2807479	485848	11792	2924254	3324768
	id_40	15984	77485	1977	6013	468
	id_41	6510808	7488466	8069	1311839	37577692
	id_42	1238069	66113	1720	535	808215
	id_43	651104	504925	45638	425273	215200
	id_44	669099	77133	605	352292	350905
	id_45	3560085	305686	156405	90821396	9036793
	id_46	2425896	1991867	16849	1402512	1759356
	id_47	112912	307011	62949	35663	923035
	id_48	5440392	504595	327810	241154	5403449
	id_49	1021175	381416	2568	4980	4458119
	id_50	258310	199341	27883	32612	570546
	id_51	5392968	924074	4815	361616	14649291
	id_52	7042195	1450706	15358	492806	39627071
	id_53	113371	1216573	2507	521130	456400
	id_54	8265621	763842	928	120111	7090691
	id_55	116502	711949	612769	194737	63023
	id_56	2313384	222685	709	332593	106970
	id_57	15880	70280	429	60645	706
	id_58	463582	662683	21526	250082	261225
	id_59	177172	259590	238	2534277	5015
	id_60	479836	884172	9365	436675	4242728
	id_61	1939742	539451	613	24015	3359386
	id_62	353485	190508	5278	35560	471240
	id_63	8266663	226621	59389	528722	2548945
	id_64	2419543	734806	40123	4487	3865520
	id_65	3733954	294465	442	139815	866738
	id_66	525166	95038	4545	197591	120322
	id_67	1991952	892771	1480	45507	325597
	id_68	346438	614426	5361	38608	13402
	id_69	35705713	402817	6077	205538	31991089
	id_70	1264786	248407	182310	3605	16115
	id_71	767806	453309	47729	8904	31414783
	id_72	163855	183243	2588	155637	226411
	id_73	547213	516458	51092	111749	7995164
	id_74	494187	842219	10912	319548	228184
	id_75	4727742	277753	786	378953	581207
	id_76	272953	86728	2103	186485	440449
	id_77	981982	1522954	2742	40043	4841080
	id_78	7697525	246166	13461	739	1141427
	id_79	1449586	4047369	12363	244400	5892970
	id_80	2764808	555129	97	1198	26945
	id_81	177017	591350	180	21926	7484
	id_82	1418547	945875	1535	51880	1118378
	id_83	972764	857206	4577	87143	192924
	id_84	2881912	181543	874	388048	11745806
	id_85	203536	637310	34405	79194	130949
	id_86	1819320	1060159	647	22840	364647
	id_87	1728339	128940	186	183872	973157
	id_88	569438	566167	532	30	33247
	id_89	5836521	516716	13178	137019	66430
	id_90	1325851	90333	82166	953208	252993
	id_91	6041136	1031257	2774	34747	44344118
	id_92	25609894	81763	7509	1683	4559355
	id_93	1235663	146293	3321	943081	1625954
	id_94	1528222	1159967	19859	56988	57108
	id_95	2255353	225540	534	482930	723909
	id_96	7730401	63665	441	528738	148244
	id_97	1119555	1030918	39160	724191	17861
	id_98	1904004	378513	1247	97857	1280264
	id_99	1532153	664256	2210	14850	714149
	id_100	281250	1106644	2612	3684105	57881
	id_101	579489	405346	124475	32127	346716
	id_102	5447050	665170	55366	47404305	33618562
	id_103	320656	47967	182	38929	1659
	id_104	773606	29825	1249	158558	231746
	id_105	2643084	686281	2254	697792	10747950
	id_106	2368378	33929	17	394418	53451
	id_107	3936452	404112	22066	56558	4491848
	id_108	817478	34324	593	119010	505021
	id_109	428587	116375	173820	101831	800219
	id_110	13284569	445957	835	73894	110491382
	id_111	317654	260856	92861	50387	12238
	id_112	1004262	143658	13096	153466	87862
	id_113	1100550	497351	311	698518	666018
	id_114	4090230	116747	122183	5184	343494
	id_115	3107281	740757	232	721897	7336723
	id_116	1008649	1866027	144176	25231	395327
	id_117	3894527	1464741	4029	772611	1553306
	id_118	1740750	141437	1507	712870	1788539
	id_119	253699	993018	3642	155618	265356
	id_120	8763180	855186	7998	831279	1258572
	id_121	481761	144172	122585	2507	149175
	id_122	4486411	933251	951	27642	722151
	id_123	287950	363397	11672	11739	13458
	id_124	9411439	1408169	1634	1513269	23006140
	id_125	3170546	201611	13879	124258	356601
	id_126	3627095	126705	16719	1793626	3201609
	id_127	13139909	686005	25439	263751	10326013
	id_128	265192	545151	1579	41799	161169
	id_129	397445	540806	21823	815432	823057
	id_130	2154782	393764	2664	2439	37441
	id_131	1128859	1392332	1184	209527	492098
	id_132	3374636	98346	1015	5363	4032489
	id_133	2740885	247950	21	320631	2103714
	id_134	458425	849138	66	189140	379521
	id_135	8268234	648078	2512	265987	795266
	id_136	737200	90148	63342	18643	242704
	id_137	1210338	16641	2627	0	166289
	id_138	108650	271630	1316	3734	263404
	id_139	539355	385193	2143	2709	449865
	id_140	455037	449119	38198	27670	499867
	id_141	3044620	726365	1652	1473354	2862859
	id_142	4020687	191635	78689	680587	5893288
	id_143	3918749	282742	2654	18536	1730615
	id_144	3150892	2337829	44834	49475	3456224
	id_145	131499	8699195	5252052	17903	928870
	id_146	463739	653791	14466	131717	597660
	id_147	40019	335940	28	56293	563501
	id_148	111861	6564	360	457741	337198
	id_149	2642425	850582	1464	1326927	3120008
	Institute10
	file_id	Fold	Dark Spot & Foreign	PenM	Edge & Air	OoF
	id_0	1052236	210463	16129	3513	85072
	id_1	901582	438933	4697	7354	71167
	id_2	176773	850973	40300	2198473	2801184
	id_3	61205	17572	190	1577250	19943
	id_4	290539	375359	1830	364662	96452
	id_5	988310	22377	82823	2183	82175
	id_6	1287917	1198678	24463	224909	2112263
	id_7	500467	97063	1642507	14085	201755
	id_8	2462881	189261	1175257	482907	794820
	id_9	3072637	406830	147169	224916	5448029
	id_10	116795	282130	982	655651	20751
	id_11	436941	467565	43999	24285	553681
	id_12	541770	113851	30304	254081	131794
	id_13	141349	294266	379808	6546	72409
	id_14	807738	3294598	438935	1121584	1752025
	id_15	142455	485887	193841	1555574	204576
	id_16	309263	167829	25574	1479138	68334
	id_17	438167	401585	763872	3858362	601459
	id_18	651734	220261	42323	332829	204225
	id_19	295279	223568	29164	89803	781949
	id_20	653643	25405	23926	210882	247143
	id_21	1443283	1533556	208109	1222455	394658
	id_22	464126	140422	919503	3906	169877
	id_23	110781	331043	5059	1249919	17543
	id_24	981321	1726734	784469	3764349	2076191
	id_25	98904	187929	335803	4363	24312
	id_26	694365	26139	40867	4250	82559
	id_27	919914	54143	75391	29341	93823
	id_28	1665370	165809	118960	71891	3137719
	id_29	664664	260711	210078	22761	145928
	id_30	117024	247826	3579	185241	49943
	id_31	4898889	371025	48687	19162	962398
	id_32	541914	891872	34071	1219486	193241
	id_33	386402	365181	20869	13236	248463
	id_34	291164	28687	4368	66241	153701
	id_35	132291	387447	247107	3059061	102558
	id_36	420575	26938	4033	29242	209957
	id_37	208710	330241	35911	8274	315138
	id_38	21038	274355	843495	16109	57212
	id_39	391232	243202	6476	238368	669019
	id_40	2319967	634713	488940	8442	849707
	id_41	1153450	17477	2968	9371	56767
	id_42	1433277	46864	69888	115607	146969
	id_43	1484054	615437	163993	182731	194785
	id_44	92828	25196	31244	14187	158939
	id_45	2844489	206495	142073	1666244	4441064
	id_46	136160	149767	17954	96436	251199
	id_47	301819	434997	16614	26560	13424
	id_48	1933280	163194	41798	31545	434742
	id_49	1754329	149075	253901	14260	674347
	id_50	2377002	1342010	372063	466409	11269080
	id_51	298754	583508	160023	41453	266028
	id_52	1513641	876221	50257	3046929	524839
	id_53	226189	890305	27697	61384	135710
	id_54	499796	460945	11241	916472	292621
	id_55	2071343	75853	4755	57737	77206
	id_56	779057	708541	150372	719964	1428090
	id_57	105936	19177	3692	1624767	128134
	id_58	1695589	875822	175859	26105	988453
	id_59	1829633	600621	43502	671889	1823312
	id_60	1318810	778835	337024	209347	797640
	id_61	1510817	273226	32201	170168	125972
	id_62	7525906	2120828	113800	3418850	7289155
	id_63	13132330	1354852	189201	7976993	3519224
	id_64	177200	121592	2580	17465	63560
	id_65	2449302	1125338	190160	507557	1075714
	id_66	106048	39693	5697	85072	71507
	id_67	84933	59250	166	408153	18035
	id_68	1730515	1214827	20867	29490	302702
	id_69	110299	32051	28760	73653	35250
	id_70	286259	166381	22321	3757	425704
	id_71	319218	1610936	183761	15767	72755
	id_72	122854	48176	1433	192686	11174
	id_73	110235	59274	1276	791152	52147
	id_74	1752879	1848774	190725	3287652	1406850
	id_75	132759	212004	6069	335382	110255
	id_76	606516	440370	43103	243379	254228
	id_77	1264634	1675650	23840	995339	90909
	id_78	262300	61460	3488	4747	213137
	id_79	588081	407787	44391	974607	516873
	id_80	1698794	345740	15864	30897	176375
	id_81	519865	115135	15042	230108	52068
	id_82	1029441	470137	29849	11280	249968
	id_83	1451308	104546	16021	84485	203762
	id_84	1842457	474897	49146	2403658	6515212
	id_85	271872	450639	5851	8130	168517
	id_86	53890	87051	75780	35879	115609
	id_87	1112681	908147	155217	344732	722823
	id_88	106193	117189	59617	58343	4262526
	id_89	211880	636589	152957	30998	133178
	id_90	58161	154465	11015	3662	193515
	id_91	2083977	432102	7231	5845	269703
	id_92	554469	571233	73746	5194672	92684
	id_93	596125	1778932	79094	13398	467496
	id_94	662012	115913	220206	12111	29217
	id_95	339927	335472	32216	617322	101490
	id_96	7011928	1499114	123576	66738	2013271
	id_97	368897	87344	735	5686	8351
	id_98	160714	343879	6276	92459	231219
	id_99	413730	973912	112082	6216763	154009
	id_100	79958	557394	32610	154375	340675
	id_101	642355	262469	64126	3268184	16266
	id_102	118750	1129063	18068	4064	193884
	id_103	716996	395052	20227	631359	653803
	id_104	190549	312888	75836	216323	524370
	id_105	180314	30145	34506	52829	373116
	id_106	59609	520746	12928	49939	712220
	id_107	1529890	489344	307133	198721	177141
	id_108	365421	665548	15240	40454	294631
	id_109	3530459	281296	86727	3673197	3706542
	id_110	937153	648253	70570	160485	361651
	id_111	325326	416119	23443	100496	541196
	id_112	4566819	130097	3880	4374	1113464
	id_113	5139912	515903	1674	98499	426401
	id_114	795207	642324	53058	66708	1622025
	id_115	2406410	55887	1771	361767	135670
	id_116	2113797	15471	138	688294	535858
	id_117	275788	170823	211515	87110	315604
	id_118	1890461	27549	32909	20043	83954
	id_119	1732609	247069	40020	42508	1068135
	id_120	4749791	750995	12937	7729	796698
	id_121	2750117	204831	25353	1924249	568463
	id_122	755297	432027	5558	548906	153381
	id_123	24488040	1413885	652555	38140768	24486463
	id_124	5097936	684343	427647	2103852	1799848
	id_125	136559	25156	2363	868331	398152
	id_126	153037	1150523	12580	10720	278895
	id_127	4677832	358004	122853	18734	2059575
	id_128	1415412	758781	94509	212592	217914
	id_129	446858	1038278	77162	23780	126626
	id_130	804137	411558	130269	580769	71692
	id_131	52615	504407	137115	114679	564139
	id_132	587562	388893	30352	332591	81441
	id_133	12932	119129	5102	855	9268
	id_134	3415621	148403	250968	41425	6222375
	id_135	125302	64140	576	10603	59893
	id_136	205052	570195	19133	342115	21608
	id_137	2070779	1210913	160165	206227	311909
	id_138	1225849	420732	623	477948	86305
	id_139	879559	353944	466122	533127	63665
	id_140	1104901	566678	40615	360032	1414695
	id_141	8727074	605020	2806	3756011	566988
	id_142	3024155	548434	71768	57550	2250320
	id_143	412121	84223	18375	875477	231952
	id_144	7027439	1461144	571106	1380951	4949593
	id_145	430393	102212	11445	48857	76985
	id_146	4101270	411909	41995	410163	4886583
	id_147	336754	128408	1082	254054	287490
	id_148	279679	154781	87187	179454	61738
	id_149	16319006	365931	48750	19843	3386530
	Institute11
	file_id	Fold	Dark Spot & Foreign	PenM	Edge & Air	OoF
	id_0	62473	1425513	14729	72673	7958496
	id_1	197525	15575188	10022	892065	150005
	id_2	6903	54481	12562	106085	74593
	id_3	6613	670023	104	316483	8181
	id_4	31497	458302	3813	758189	34463
	id_5	1068082	375053	22365	71301	8434
	id_6	20950	2865316	659	543649	213568
	id_7	23	833397	36567	39984	8405
	id_8	66753	189110	12	106828	154006
	id_9	21281	337212	2847	60705	23356
	id_10	123215	465347	61	475391	13539
	id_11	14486	649249	61641	8508	616
	id_12	4656	5587735	3727	1038789	149730
	id_13	15282	253771	13	232391	12283
	id_14	35049	594612	9629	71912	1055786
	id_15	185314	4985813	926	610173	91677
	id_16	7351	686228	26264	591062	30709
	id_17	344816	2068068	506	848527	175868
	id_18	2712434	900194	3786	381301	258821
	id_19	34087	726665	0	15093	3543
	id_20	3833	664471	0	217675	4631
	id_21	48693	344851	3403	175408	487442
	id_22	391578	2600245	0	494076	71472
	id_23	30907	433644	3357	49829	26828
	id_24	43224	71411	1010	7152	11893
	id_25	478167	894057	47	292092	688429
	id_26	1380	4171761	0	103002	132813
	id_27	3718	1222101	0	14157	23400
	id_28	2182	1304934	350	264524	10580
	id_29	391710	1712896	651	66258	69272
	id_30	221488	2621237	14	678356	193757
	id_31	377964	1428598	2721	307618	1159638
	id_32	161272	9430606	1100	54071	11864
	id_33	335762	2429869	33	154330	40594
	id_34	99628	134570	0	25305	12628
	id_35	20077	141854	0	60115	3041
	id_36	847	127502	3	70521	18361
	id_37	233477	562516	0	24376	940314
	id_38	30068	215606	0	94004	4167
	id_39	19697	169862	732	10596	4213
	id_40	1252	43520	0	70510	3546
	id_41	20616	179989	16884	234401	72373
	id_42	52	1251976	0	94316	17929
	id_43	274223	456287	16	6165	13464
	id_44	11890	824594	0	282159	6624
	id_45	56541	197870	100	91336	11311
	id_46	207971	3076826	83314	1266863	51051
	id_47	395715	148086	1912	118082	261382
	id_48	1193339	15894422	515	1081564	385403
	id_49	0	1986561	290	30313	4497
	id_50	360	162081	0	221770	16640
	id_51	236448	251916	0	37259	80135
	id_52	32367	2146993	15	44771	15191
	id_53	1842	883703	1048	520528	906340
	id_54	596656	1221825	27993	133073	659181
	id_55	174949	247645	26	72171	18953
	id_56	18690	715571	2725	130915	985466
	id_57	172523	801127	2142	387233	70691
	id_58	32783	2238825	327	173105	40245
	id_59	12	3351195	43	318053	93200
	id_60	42545	262134	0	82675	189932
	id_61	8328	212528	3503	125793	22503
	id_62	47640	368006	0	136176	30888
	id_63	7195	981911	0	257571	101441
	id_64	0	6062	0	52566	1789
	id_65	14948	692071	106	213873	8087
	id_66	11823	4359020	481	303870	78479
	id_67	1659	190858	8	80083	14880
	id_68	1005540	66271	32704	168878	15645
	id_69	814	128509	0	205952	3048
	id_70	0	1073549	0	14749	593
	id_71	283	716529	18197	55849	2826
	id_72	473	422490	0	135666	1279
	id_73	0	62048	635	25922	4398
	id_74	149	420470	1773	326970	824172
	id_75	9936	186614	0	126630	117303
	id_76	0	480691	0	53723	3409
	id_77	103291	1870346	376	159401	23382
	id_78	971	72654	0	935126	16502
	id_79	128885	276814	37248	366130	22739
	id_80	6463	1848260	0	125467	116560
	id_81	859941	560857	46942	78480	168715
	id_82	238349	35384	18	40104	8661
	id_83	291472	24440	36173	14427	101256
	id_84	69568	415852	0	698478	125149
	id_85	2390383	93345	15995	117696	2708846
	id_86	22074	1225815	578	901030	101168
	id_87	53311	3131	412	13542	16610
	id_88	93260	155514	932	224300	27884
	id_89	252033	383366	130736	25823	144247
	id_90	602	290260	0	208845	57014
	id_91	95086	11974	1385	129671	201774
	id_92	33	241943	260476	211453	5884
	id_93	207784	591521	28	144897	163315
	id_94	66882	1132186	332	175054	20130
	id_95	0	548343	0	140836	36000
	id_96	218662	282919	0	26389	23433
	id_97	32881	1845298	3879	242872	6658
	id_98	19719	1141325	1423	235200	22298
	id_99	306	348090	0	112487	6165
	Institute12
	file_id	Fold	Dark Spot & Foreign	PenM	Edge & Air	OoF
	id_0	25547	4486	3	0	169491
	id_1	5156	12979408	3309094	362509	20680186
	id_2	114534	52958	12772	907	1009522
	id_3	24127	17438	33	3633	6040468
	id_4	264040	614972	195456	0	3042379
	id_5	147205	3103410	42293	33316	1811146
	id_6	198447	7152618	3248941	224144	33769936
	id_7	49325	138102	2212	40159	2257706
	id_8	2376	815324	44	649526	28755378
	id_9	813582	2463408	5885211	23218	4980410
	id_10	8024	365224	517	202085	124785
	id_11	79151	21321527	28074	132235	14938288
	id_12	360453	5228857	803829	187453	10377033
	id_13	42675	18665863	119952	874823	5265610
	id_14	140018	732553	194449	22280	31762432
	id_15	971	91043	1448	5	272789
	id_16	40103	6369813	549908	311083	6723195
	id_17	115665	11379431	1644	284964	9064427
	id_18	25628	835272	720	496216	12846724
	id_19	9224	9090225	2816311	3392	41437374
	id_20	220505	56023216	3481	40593	14023914
	id_21	671210	8968429	534022	140230	12415050
	id_22	2896	649490	4081752	37409	93028
	id_23	585667	1163594	1835	18041	5334569
	id_24	20606	10872753	8979	52689	5149762
	id_25	22053	1638950	133348	27211	14053920
	id_26	198051	8658429	5019367	801281	11608435
	id_27	17279	3403391	25241	1727322	12600688
	id_28	30713	10320607	575530	1671412	100615101
	id_29	39472	8014761	30505	301292	11559180
	id_30	257021	4375810	1485185	600132	12588031
	id_31	36396	730849	2160	5	36988
	id_32	27	32765	47	53225	18162192
	id_33	811645	2460966	936231	247817	29403146
	id_34	149269	334842	1644	2615	7236791
	id_35	284	1434269	31449	2796	21875
	id_36	152846	649653	682	185	4578307
	id_37	57335	456614	3973436	1870	83772217
	id_38	404629	2115859	578723	27881	3107205
	id_39	390891	1205369	56725	34514	4128898
	id_40	8487	2015510	33459	79770	1638048
	id_41	83534	2219642	295641	3763	2816979
	id_42	8508	7395879	6296500	19634	41390183
	id_43	128697	4255421	7572	25498	7670578
	id_44	5345	438155	14514	1263	34314
	id_45	1263101	5644949	88200	360260	40432540
	id_46	125483	3637102	3130276	58118	2042821
	id_47	36299	15224305	24921	88171	29247122
	id_48	112623	58326334	3616	14480	23445045
	id_49	19655	31045651	7611098	929225	21947140
	id_50	66692	30014507	228373	1058155	5612326
	id_51	19387	38431198	303	38647	17163948
	id_52	307237	1391484	8767	23334	10027373
	id_53	578	45400	1056	2411	148846
	id_54	231255	41218830	31382	2430388	25483664
	id_55	149547	1086266	694079	356587	30181448
	id_56	267805	1043292	2680	11910	2318151
	id_57	33155	2621392	1590	5541	32309087
	id_58	201596	401508	44781	105386	1857763
	id_59	7132	1045	1	1611	3003385
	id_60	25707	3074792	6039127	672	2869544
	id_61	105727	2026064	1138	823	3745173
	id_62	3219739	3710864	5102082	394501	9810193
	id_63	1479887	9464232	147341	2197424	8966954
	id_64	3306	36581	5158	7480	282128
	id_65	34549	15048070	4258977	55182	53133167
	id_66	86613	2061648	86	566	1441300
	id_67	121911	12079508	99599	10574	8413505
	id_68	144898	3158531	7397449	13300	10343869
	id_69	1416131	3602596	4617	894	2463686
	id_70	55233	9542381	231437	67358	2036782
	id_71	939372	1420161	18372	47103	3753918
	id_72	489522	5641060	163736	47743	12035113
	id_73	317147	11285252	35794	812058	31021884
	id_74	104895	5095921	2760349	176705	7507136
	id_75	31035	26764909	2697745	1415809	27608960
	id_76	1063224	5764962	3400	240556	10336002
	id_77	12417	504750	98	7662	2759990
	id_78	121021	1302726	5298511	33351	30865612
	id_79	722382	2244263	511379	218769	6126505
	id_80	206192	16129604	104351	17252	23551096
	id_81	17673	3824629	5518686	222862	46781910
	id_82	349464	2152909	2942494	8178	3831480
	id_83	23908	5117287	2094262	851558	60723947
	id_84	69103	32516923	392962	2300234	3359760
	id_85	39299	1156495	36	71462	11263133
	id_86	252728	176204	11510011	197370	7109083
	id_87	382107	1769248	150	135166	5404212
	id_88	312388	4067071	887167	9883	15238369
	id_89	312374	2596454	19965	141151	23235459
	id_90	549434	2182849	38023	683588	8381134
	id_91	147522	2104235	1057092	5331	1027223
	id_92	26544	3909091	36749	9138	485396
	id_93	2455496	9628740	20667	245088	7511781
	id_94	195309	25462506	19998321	171264	78001002
	id_95	885540	11214846	1578	298	17904417
	id_96	21161	11383545	1391297	231	24920174
	id_97	117330	2319818	6912	15548	42069491
	id_98	276571	22925082	161	186423	14719331
	id_99	73452	36536858	685524	10902	21981652
	id_100	182524	8959931	416434	43528	50953838
	id_101	214746	14512782	8237816	1066597	9654240
	id_102	2728010	2871162	13559	21643	50064287
	id_103	497551	10719071	1105195	87274	20378419
	id_104	5614	6587377	7051202	5212776	24453315
	id_105	277739	1467234	1972464	51717	13554956
	id_106	13918	8181947	3139	7417	23121367
	id_107	591105	6262736	1170232	637250	78844671
	id_108	8310	14965151	5381	595117	11020256
	id_109	65551	126006	820056	1643	820863
	id_110	46338	2550100	1047507	1063	5396770
	id_111	479153	6928523	20223	827083	915783
	id_112	83392	2629906	511392	77570	71997446
	id_113	495002	3363064	19131	243019	2735868
	id_114	546854	4768562	20280	120372	9243809
	id_115	4750	3115239	15181	16523	5233089
	id_116	49074	24294742	482449	312911	17757049
	id_117	95945	12289	298	0	361222
	id_118	16810	15221933	15764	35928	27228972
	id_119	114522	24396545	352477	280315	11818169
	id_120	285926	7800919	16983	589861	4205338
	id_121	188792	2904639	1054639	51535	3326268
	id_122	465	57720	147	0	148351
	id_123	60673	5340654	111720	1706283	69915926
	id_124	29045	6531437	4499	76432	3996570
	id_125	138350	19657517	214101	96512	13089455
	id_126	1430303	1300317	308	445097	1862944
	id_127	17346	33892062	5371280	328	15564721
	id_128	156185	1538109	518489	77868	2385049
	id_129	25115	5023300	4913562	2318	3512260
	id_130	106592	1858530	27881	3943	845272
	id_131	281513	11741509	6761156	329592	10552233
	id_132	24638	6929773	25878	175427	56917107
	id_133	42991	5873415	5399	28805	13912070
	id_134	6643	3024506	8686988	1881170	10440017
	id_135	309291	37865289	36900	63099	5718882
	id_136	34603	2434152	1867	202626	93043049
	id_137	225543	5400826	7558051	492301	15462624
	id_138	27207	2530226	5377	28117	25662297
	id_139	222417	12067795	2243	435315	13450495
	id_140	321928	697590	5914	3366	666279
	id_141	115923	35301203	1061	15622	29370978
	id_142	56274	13973914	316674	22708	12899790
	id_143	2504963	10857598	7691934	76094	15833836
	id_144	12788	13229815	1568	8957	50904815
	id_145	36977	689470	6377	909	6999630
	id_146	14565	389512	44089	2823	16617059
	id_147	18839	2514472	76764	25933	75243585
	id_148	12602	3926532	39138	374461	7713013
	id_149	3634	7628519	4000383	305259	3127300
	Institute13
	file_id	Fold	Dark Spot & Foreign	PenM	Edge & Air	OoF
	id_0	9873288	1436565	16687	31887	5805133
	id_1	9887198	1849769	12294514	6248375	8241939
	id_2	9430689	385682	797051	380186	824952
	id_3	1764282	1508855	3700823	4239321	8468657
	id_4	11949737	938332	1257350	110157	1556135
	id_5	11042431	2404869	126584	551556	2079930
	id_6	7297026	290278	9222	608701	475982
	id_7	25141054	422650	516	1644006	3197847
	id_8	2825860	1069511	31083	232097	1035802
	id_9	30820080	1019844	7599969	2464027	508764
	id_10	3277718	794569	2419823	888225	1741358
	id_11	5265642	2208709	19832	4292502	5635780
	id_12	3802297	4497051	9866	593173	3800791
	id_13	4270957	1206759	91693	3759090	2263277
	id_14	11489802	12072880	148624	1088269	3544801
	id_15	5977840	875147	1506870	2711297	1422316
	id_16	6689711	656275	4009887	364128	6552067
	id_17	1652686	1477080	1880639	234277	2843789
	id_18	5008787	4711249	8820	1079196	1029170
	id_19	3446397	682437	15584270	25010	2623902
	id_20	4192318	477805	33	16472953	11168636
	id_21	2036885	1129962	1452832	2744191	847077
	id_22	15616972	947090	11506449	313335	5325982
	id_23	3285070	1502035	5359	40878	1005353
	id_24	3457595	267805	1572590	1016872	1851291
	id_25	957212	2559371	1404561	443067	729162
	id_26	1128172	1322182	2410438	283316	1701170
	id_27	1123659	1268238	1012906	89053	1102205
	id_28	4117603	560141	1157765	186172	848496
	id_29	14281951	796359	1382431	583323	772160
	id_30	1442493	379708	74	162175	1308891
	id_31	1796618	7371169	403911	1338419	1301036
	id_32	1128255	692637	6149	1346580	2034513
	id_33	1912778	15470034	2898	648909	7788909
	id_34	2324080	1736066	2962	1862258	378710
	id_35	3742290	3997687	852033	169186	1543979
	id_36	509167	585513	1537776	203962	2516241
	id_37	1447843	549017	5531	1694719	1061952
	id_38	832313	1170139	2147150	843283	11365656
	id_39	3180316	421316	21310	3104743	4108579
	id_40	647911	716379	54939	302439	4760356
	id_41	4470356	895149	4106	1261718	6789295
	id_42	783949	3883636	37843	475085	1025571
	id_43	13263684	1767455	33836	1563882	5532099
	id_44	498741	1588065	38431	310235	664870
	id_45	1228594	1538471	2074	862866	408167
	id_46	11428816	1046272	1646293	1290575	4508914
	id_47	1214464	2005061	770	114657	236899
	id_48	1923259	1436831	4078	52911	1103791
	id_49	1138389	966617	1279862	398487	4290285
	id_50	749812	418309	2	222548	709537
	id_51	14171911	29262373	1625775	2375068	1355005
	id_52	39377652	514264	2361012	464575	4586888
	id_53	4861585	4722358	4166603	913544	1660295
	id_54	2288471	1937188	2483834	1644275	4351646
	id_55	6204904	10149196	1288560	164642	2140303
	id_56	10440732	709822	14483	4040622	4792227
	id_57	2063280	2139976	65256	140435	315923
	id_58	19327418	930085	1190977	311499	4142268
	id_59	1768733	3612736	19782	618249	3125629
	id_60	2298461	1400445	1085545	307903	2346666
	id_61	3544562	8244034	59370	284744	1472418
	id_62	3561075	1215108	1798486	1403562	1573768
	id_63	2568225	16762456	1834894	1180836	1359336
	id_64	1163060	5902732	875504	1212982	3295960
	id_65	29617741	1473775	9678581	1949014	4754865
	id_66	3253926	3600804	3730773	142989	1461312
	id_67	19591852	627058	18714	2288461	4421073
	id_68	2511690	1276928	2105873	2370146	1227635
	id_69	3274596	1103190	6437730	2276072	2229129
	id_70	4370050	1082322	2216234	809903	3844208
	id_71	8664234	6752491	152927	493421	1900658
	id_72	3661861	2487869	83090	1623535	4270702
	id_73	817133	12083105	4351	229592	576550
	id_74	3744256	925748	40450667	5775762	7470672
	id_75	3687096	5406310	323512	1322318	1774539
	id_76	1673558	251266	7039	46994	212949
	id_77	253471	656309	12211105	1295585	1143399
	id_78	862782	288100	26664	336346	753940
	id_79	2855609	196668	26261	283769	1111272
	id_80	2370352	936033	18236925	170930	766331
	id_81	8399171	3726203	16092049	414641	4707576
	id_82	8118738	377535	34418	253223	1183884
	id_83	5320736	9697710	1288310	20963398	6644886
	id_84	25272200	935353	6636246	7188303	5413941
	id_85	12061704	5747933	35165553	2116508	16603047
	id_86	16588757	4790778	1828331	1054517	2033863
	id_87	1517620	3228327	1773009	871699	3770923
	id_88	4602776	3124414	658979	811062	3803217
	id_89	1309240	6224507	1758742	533859	953575
	id_90	3897199	3786311	2427	2248408	1617735
	id_91	4125378	24741199	506526	1415324	816069
	id_92	2398707	1096311	1317	41031	446981
	id_93	1772955	2153531	1238585	812660	1732996
	id_94	5454799	716821	11245044	1090116	2394987
	id_95	5858275	1446641	4876763	271308	2150732
	id_96	593264	3975833	3969426	755317	567634
	id_97	390908	436123	11443	133441	460959
	id_98	3546246	871540	380814	849097	1158724
	id_99	6024854	1026697	2538168	591958	1633586
	id_100	1486031	2696233	150534	112194	3384892
	id_101	14744917	1437995	1343155	468413	2513243
	id_102	1416834	1789233	1383613	3152281	718692
	id_103	9250322	578272	1740	210196	2360369
	id_104	17097325	15365140	1049082	624113	2562004
	id_105	1175223	2503250	5890399	405394	1426600
	id_106	521728	302706	1299820	67992	198792
	id_107	2363273	326929	1561705	130033	883754
	id_108	4732980	504032	844855	298918	1237438
	id_109	13134304	5132770	12809063	589824	13432000
	id_110	4986830	1893571	7254196	606193	454459
	id_111	337963	1192119	36370232	13189398	381386
	id_112	223077	714406	8765367	78786	1649986
	id_113	5057125	1620018	2132367	31944105	1604233
	id_114	3008227	831237	15074	242665	1326051
	id_115	1739892	3209637	117845	3110287	2376665
	id_116	2282649	1265532	1366342	87717	1691241
	id_117	10848003	1115187	30272126	224965	1941134
	id_118	8688729	7679279	1207717	138752	3928674
	id_119	1344364	789812	4091383	152843	955552
	id_120	311573	2298812	17946	518776	3843098
	id_121	265284	3072198	4632061	129290	1477566
	id_122	817382	7040295	71008505	282825	2034173
	id_123	28088609	8879144	1494462	705188	5680865
	id_124	10341544	1138347	270917	73829792	16363959
	id_125	1896077	2343001	449670	314368	909336
	id_126	1368549	873863	10603027	723971	1480997
	id_127	3113962	8941389	1488922	90395	3567331
	id_128	6361571	844952	287982	911603	1256330
	id_129	932700	3235253	459227	9477009	4019737
	id_130	7285161	496892	2975465	286194	942731
	id_131	2483332	2952125	4431	77249	2596189
	id_132	624354	5324120	2033	1005936	854202
	id_133	8093237	981668	672208	268554	8346971
	id_134	817564	99848	3772	69660	151045
	id_135	1996774	818219	78059	111658	323502
	id_136	169933	1782183	2993961	196099	223964
	id_137	625972	914034	9795	135898	406416
	id_138	4203259	732023	64575	37507	1449472
	id_139	695232	2452781	103472	250176	388860
	id_140	516698	355523	133754	31098	2148760
	id_141	6915884	2063032	1329172	614389	1652599
	id_142	2523743	2356405	2135330	304229	533820
	id_143	8126032	4071868	102889	207952	4447315
	id_144	14019106	2436564	4934890	112910101	18651886
	id_145	5037223	1791062	122550	343318	4457212
	id_146	14163811	1772634	3259529	70073	2587969
	id_147	3318474	581722	69408	195083	351429
	id_148	519922	2383906	630850	40231	604330
	id_149	31480870	8402951	8406728	186864	12172363
	Institute14
	file_id	Fold	Dark Spot & Foreign	PenM	Edge & Air	OoF
	id_0	31982	26177	10713	36790	195
	id_1	146776	55434	2652	17596	43126
	id_2	178240	136754	63851	24352	15734
	id_3	12331	27469	2304	9203	447292
	id_4	70461	592726	4987	31189	617
	id_5	112760	108618	13332	41836	320713
	id_6	391780	8528	1843	276	45042
	id_7	15805	3183	630	119760	2370
	id_8	47172	80730	36048	304101	473549
	id_9	18759	21020	193	41696	19247
	id_10	162483	191827	4069	1884	532
	id_11	135539	19548	1991	24687	3936
	id_12	134733	23752	13948	64964	307694
	id_13	13968	25912	842	230478	6177
	id_14	164829	149540	1901	155433	118736
	id_15	208014	54232	49602	6184	159380
	id_16	176894	105988	74	24477	15507
	id_17	32743	9553	1973	538	1968
	id_18	11362	20920	939	0	86
	id_19	73296	51895	4615	517327	65433
	id_20	171560	32745	1411	33991	142271
	id_21	124584	148410	1	12757	403762
	id_22	362094	87106	54781	41176	18206
	id_23	217160	180973	5666	1165	451618
	id_24	25238	88758	10862	94808	3050
	id_25	20118	12394	9856	39366	13600
	id_26	82457	22500	30816	478133	48295
	id_27	149550	124870	3	101018	6825
	id_28	37566	36528	12423	72455	100806
	id_29	115382	4231	2135	10355	2275
	id_30	73344	47318	5506	49898	1113
	id_31	99748	32572	12813	409525	11961
	id_32	68554	20324	2529	4111	2365
	id_33	232362	72971	5223	145785	22743
	id_34	399584	32072	47109	232174	38248
	id_35	45334	84868	1408	6323	24567
	id_36	23065	31467	4173	28246	2073
	id_37	82453	36643	0	4659	3945
	id_38	22249	10273	1490	4737	917
	id_39	26821	11970	3011	71541	1895
	id_40	42637	13829	25719	245578	22141
	id_41	11325	20746	4138	454598	55417
	id_42	374715	21723	166232	72826	365849
	id_43	227642	35658	20763	52694	772304
	id_44	997839	45989	86730	66108	2876
	id_45	52346	19668	0	174799	1088600
	id_46	119040	20148	4818	185500	22030
	id_47	166071	44212	1440	5641	21847
	id_48	5188	9557	15662	43853	7398
	id_49	40460	24844	4912	809	3572
	id_50	10537	3943	7007	1308	112
	id_51	47004	10974	12344	2069	731643
	id_52	168788	103429	4777	4679	19777
	id_53	6616	12578	16934	102124	32745
	id_54	81619	134339	6875	92	502952
	id_55	18924	21161	21607	288	1744
	id_56	107259	56496	728	137128	1470
	id_57	60067	80155	70	48178	14047
	id_58	12528	42343	261700	699491	2204
	id_59	21989	10760	2444	501	18554
	id_60	19089	2705	1796	37932	4462
	id_61	279251	27023	1235	0	132
	Institute15
	file_id	Fold	Dark Spot & Foreign	PenM	Edge & Air	OoF
	id_0	18631	2496	5276	774730	711791
	id_1	1921	71254	153085	3732	61988
	id_2	20186	639	4917	236264	156940
	id_3	193779	376647	143201	611840	46680
	id_4	35306	88350	53014	11966	2783289
	id_5	195212	54303	144040	566413	59993
	id_6	2922140	122114	1225	604403	5799546
	id_7	1058137	215097	8451	16918	387311
	id_8	1218391	29677	855	3087247	3823599
	id_9	273633	109788	450	2352	128016
	id_10	260712	26654	14461	162235	6514446
	id_11	180652	57157	638	4678	44609
	id_12	149624	93638	7578	1102965	14342052
	id_13	712031	211909	6298	736	11626
	id_14	2035019	538075	137	44212	224680
	id_15	1307927	165869	1010753	5512	3662959
	id_16	2091646	190177	169413	2397053	314786
	id_17	353923	236062	170	3838	65128
	id_18	726255	232132	916	6485	153674
	id_19	547039	65598	2698	15646	274785
	id_20	201298	133228	269	91124	498353
	id_21	353039	45674	73	19204	101700
	id_22	2808582	156846	12069	42646	23628471
	id_23	1682261	42828	180662	84113	10302152
	id_24	1231030	2536	0	4156	2130391
	id_25	2219209	43810	179	210375	797265
	id_26	8478543	67501	75	9203	17976149
	id_27	301441	192191	9832	345208	18033894
	id_28	1601344	7150	0	5670	329490
	id_29	2335090	279827	5534	1715217	2655493
	id_30	371088	28864	1841	50654	313696
	id_31	204841	88657	9141	46200	1446546
	id_32	513342	235496	4691	875094	449509
	id_33	1148069	45951	11713	54802	1652530
	id_34	79115	7504	6	496	35982
	id_35	1211596	39863	1132	4518	1814080
	id_36	1009669	24899	12371	28295	210193
	id_37	193072	100352	84470	665477	1991853
	id_38	629541	23978	1642	25543	709154
	id_39	1367282	33897	156129	289701	30414761
	id_40	82364	202940	797	62776	215810
	id_41	441823	140	20	632	771219
	id_42	207862	106654	703	3281	969219
	id_43	3110236	2577	92	30064	6046704
	id_44	4358317	12520	12243	923667	10590341
	id_45	315315	1233430	1043	5654	4896186
	id_46	1354025	285869	165338	1030516	14352061
	id_47	414523	11744	2081	116965	869012
	id_48	3395701	694002	1421	113650	2421487
	id_49	376076	30481	58	13202	60248
	id_50	3477355	156132	5	2473	517956
	id_51	476568	1821670	2707	110526	1073730
	id_52	2236808	90431	15648	6353	147343
	id_53	1035791	131373	205	20812	2266080
	id_54	3245747	1348857	97113	359314	5616198
	id_55	146617	6187	88	12114	98908
	id_56	1744403	30134	1687	7695094	5587720
	id_57	368120	12852	181	274204	429713
	id_58	1215696	19762	909	741879	12590460
	id_59	303869	5163	312	399962	11321
	id_60	2421160	115491	3588	38180	564855
	id_61	132801	156486	296529	126237	2658625
	id_62	910241	72829	6581	30345	1055945
	id_63	144259	32363	361	125878	5823406
[truncated: 388 more rows]

## Sheet: Figure6C
Figure 6C: Pixel counts in segmentation masks for different artifact types
	Scanner1
	file_id	Fold	Dark Spot & Foreign	PenM	Edge & Air	OoF
	id_0	723107	6104854	2634	239844	402841
	id_1	7621019	3457156	12440	1545197	8008957
	id_2	10093929	934621	797	351845	7589306
	id_3	147555	26635	280	64603	46783
	id_4	11616696	1266774	619	5228618	25857912
	id_5	54355875	2635820	5384	142130	48292097
	id_6	4648645	732510	263945	178037	2821099
	id_7	3412054	5798050	1146	1969703	8287116
	id_8	1355503	610545	2591948	308425	6956565
	id_9	1918681	1193923	2774	4079574	127600
	id_10	7566740	1870262	419139	105121	1800851
	id_11	26196785	623329	52	9309	21890395
	id_12	25956427	1213172	4249	1969056	21047771
	id_13	11988306	2323174	51055	190021	5003415
	id_14	6837097	2625431	147082	90783	2114726
	id_15	37909968	1082688	2565639	40128561	199299166
	id_16	5659539	4826246	347224	38959	4990479
	id_17	22000005	1115572	2324874	12947552	39798917
	id_18	5682917	586866	41322	5592999	3956072
	id_19	1674956	1196708	25267	241281	329742
	id_20	6848761	2702525	134724	1436314	12300687
	id_21	13266799	536932	841	196685	37384867
	id_22	27938487	776189	31756	47904	10189325
	id_23	15580732	225392	1734045	67381	28577577
	id_24	2974267	3029703	1006	314644	15727810
	id_25	5619449	2980635	17314	36381810	46209226
	id_26	11574708	1854516	140	11434930	26422923
	id_27	13282203	14200405	79074	64913	6095437
	id_28	30083423	2320458	3720	554506	15709133
	id_29	12348706	1065113	11678	19720	4020109
	id_30	14671042	119764	40034	4054780	9442378
	id_31	6602846	485397	8863	143504	64969829
	id_32	22110147	2009796	373051	3110887	105878552
	id_33	2052645	1227085	2861	129910	40028102
	id_34	41238476	1184940	15753743	83099622	250445041
	id_35	22581255	711798	15342	2327887	30592455
	id_36	53984438	3046015	13447	46520427	107189648
	id_37	20014380	5027724	26593	365856	15113494
	id_38	6481566	2057164	1528	349597	556064
	id_39	110797	27605	344	110298	878801
	id_40	28963	3136	184	15266	3828
	id_41	9379642	2399510	467	213420	4334690
	id_42	6748833	961878	311165	39292606	44758237
	id_43	32249452	1246401	10103	2130749	33836911
	id_44	71376619	1998205	26558693	48346633	29559081
	id_45	37953932	1267287	7414	591156	27990987
	id_46	15515	25161	103	628451	447845
	id_47	7251422	2216500	43437	17800737	56579816
	id_48	1851477	2905368	60713	8214157	7789660
	id_49	4244013	28745581	35205	85461	5900084
	id_50	5346	460847	497	816425	59072
	id_51	14703542	74059	41532	3703630	7004322
	id_52	20780235	1541554	123575	1033616	18019792
	id_53	6604199	2307685	119	17016161	5890570
	id_54	19342751	923241	369	965489	6646174
	id_55	13415233	3700187	41643	1027015	41210148
	id_56	61923	0	4	5611024	393903
	id_57	7821440	391747	2659	12973	9495392
	id_58	35846348	3599183	15197	13038288	15545334
	id_59	837412	9711	17312	5974330	432056
	id_60	2545764	1937351	141	463379	19490507
	id_61	614222	957665	1595	3213585	108619
	id_62	5330555	40989	12	15964	3150110
	id_63	4016365	288431	59	40074	2549809
	id_64	9171620	670956	49483	39969	2626659
	id_65	3123129	523712	4751	60634	6999253
	id_66	2967450	3900856	158110	323786	33833612
	id_67	254011	830936	4368	5221784	864066
	id_68	12098553	775411	21990894	12673932	44755676
	id_69	915076	10763200	1029	369744	919058
	id_70	9924705	701758	872558	904212	17643780
	id_71	5410265	439324	364558	26737834	30762813
	id_72	549181	607494	110067	39183	94655
	id_73	8944228	3457288	2158	31117	11461040
	id_74	31626696	582511	128802	4744570	17915051
	id_75	1722561	1225148	287878	1031837	9875374
	id_76	4096280	10592548	413395	1467883	6795139
	id_77	18972359	1556560	660751	4185105	20942727
	id_78	1849916	2380060	12290	151628	1236090
	id_79	9488022	1808898	4483	5569035	5711831
	id_80	2939785	5876506	16447542	305504	3937501
	id_81	7025866	1079475	4150	237854	1588731
	id_82	4529965	12775025	138355	2458091	62542530
	id_83	13654603	1346012	7474	656190	2877493
	id_84	3464372	2352098	5086057	4887	2218169
	id_85	3031847	1155692	700	62651	1328987
	id_86	11037042	3379052	266524	2218780	8990428
	id_87	36272485	846284	1922903	187025	60479720
	id_88	4731674	2060200	296	16294	978974
	id_89	21755606	2290011	130628	44624	14453837
	id_90	13221558	5441385	81744	936236	7115016
	id_91	547794	1084884	187722	8495541	1416823
	id_92	2037300	1082169	2467	375343	13470632
	id_93	8466757	5710924	357	1149325	23121015
	id_94	776414	1603174	101	8545	198693
	id_95	2820834	20571652	132709	28506	1689491
	id_96	12290415	428845	234086	605580	16862858
	id_97	2433001	396981	785	14562	6922837
	id_98	12808168	1011594	575530	265871	4196625
	id_99	5024480	6112049	1359732	51341	700027
	id_100	16814282	122065	1319	55551	1782427
	id_101	832962	153354	50429	6073	39474
	id_102	11459480	3641064	30174	5172053	32545712
	id_103	15760358	5731801	20987	892183	6765847
	id_104	10251908	1688313	8550	17198929	66292622
	id_105	40770447	6051003	212946	76777230	64977702
	id_106	209934	177701	35675	3654934	19947
	id_107	17788138	466011	15227	216360	5310240
	id_108	5181301	1256208	958792	33930	20797806
	id_109	15942763	275695	1841	24456	9766902
	id_110	27255251	1970055	3523	67341	38038965
	id_111	8403998	1980531	1348	43171	3853348
	id_112	19884121	55111	720	13472	968263
	id_113	11108722	1511066	212286	3792618	9085975
	id_114	18399859	38332	3598	31778	3094829
	id_115	38442445	986727	7415393	613658	30035989
	id_116	7093921	2382344	38140	494898	167289
	id_117	18720604	710371	20563	113305	21940280
	id_118	517630	1120868	2127	17771182	593176
	id_119	9404416	233765	14265	8433807	13237026
	id_120	30316325	2253409	42439	7166538	10383325
	id_121	12362310	1100011	141035	6321378	17725693
	id_122	3646634	1586401	2378	47356	1614253
	id_123	21573687	200028	110	2598	30957480
	id_124	11275372	4333781	14096	4365174	13839198
	id_125	2958451	325101	2862	296672	4469702
	id_126	13050225	2375051	2504516	241325	28864667
	id_127	11397966	2915414	1244950	2376635	40803922
	id_128	88857	20725205	45051	27308	5149487
	id_129	25893552	2679694	188744	37719439	44897420
	id_130	9510645	11955865	12000714	115193341	90813393
	id_131	21812750	742656	19509	380769	70442062
	id_132	10710336	76990833	13543594	45937416	99553741
	id_133	57897	14853	723	39423	104
	id_134	67783	18537	172	70047	362561
	id_135	3515901	1224945	2380	11507	354962
	id_136	20471947	588540	20751	18276849	41862767
	id_137	6738845	1766326	694	307533	6107474
	id_138	16081055	622779	2952	143005	959675
	id_139	25644367	2084888	476654	993410	17922640
	id_140	1212199	82001041	74612	382946	6032546
	id_141	3268605	401431	60	7888	3856169
	id_142	17432640	384603	1274339	495242	17530755
	id_143	24689920	72788	7753	108540	12198877
	id_144	20770344	17330934	1474388	662167	2898077
	id_145	31675212	497501	269406	19405605	12558827
	id_146	16364353	732945	11521	149513	7398792
	id_147	36562334	234406	654802	44409954	118846593
	id_148	12789049	762486	1279731	4691623	32605442
	id_149	30018855	801254	1809463	2448683	19505994
	Scanner2
	file_id	Fold	Dark Spot & Foreign	PenM	Edge & Air	OoF
	id_0	19328964	614012	332731	53135	13842206
	id_1	30432709	1509874	1850030	559390	37521338
	id_2	24740292	4711629	159311	700090	10701482
	id_3	730872	7823632	8	19034	439046
	id_4	117293	33689	0	179471	4814
	id_5	19086	131743	0	56785	16177
	id_6	9696764	762178	24204	418852	3097582
	id_7	133353	33078	0	63089	42802
	id_8	70569958	3270157	264081	1928409	3985699
	id_9	40491599	3277579	302464	153981	14635703
	id_10	29790604	4864870	581315	2680824	3003549
	id_11	5348394	1720537	323153	194347	2741119
	id_12	50402706	1523417	346	50365	6997842
	id_13	1629958	1558446	323015	4067766	426818
	id_14	29449605	1545070	189286	1845558	4915032
	id_15	4479	23669	95	653880	222152
	id_16	6432599	11621394	211436	1094334	5888034
	id_17	7241541	28076263	31012	228762	1010408
	id_18	3343287	40385956	269879	465853	6788022
	id_19	12185189	2837070	179592	4770243	18533512
	id_20	5730827	833448	26730	4310512	4844351
	id_21	7590775	5064399	2879881	1253647	5999741
	id_22	4267507	11856501	137345	3328009	8921794
	id_23	10341548	526807	369899	3884355	15144869
	id_24	15387566	970989	3825162	39713	4930335
	id_25	13629856	4109628	78577	2471727	13880171
	id_26	5978224	10186214	1397692	30180734	45302610
	id_27	11517254	5557128	583233	2746396	10734556
	id_28	1249899	129720	5	2241	27463
	id_29	145	11212	407	5596884	498719
	id_30	37983610	3493377	49034	3573307	14368276
	id_31	7172095	2769223	31259	337705	2946004
	id_32	21529216	1110902	39356	1705938	6586980
	id_33	8410391	508572	33597	101713	1766389
	id_34	11038022	1006981	752000	5708629	10364877
	id_35	1137836	1701467	32647	285098	1392542
	id_36	8239318	2419638	91878	512582	1766151
	id_37	8817429	605658	12477	113321	6604123
	id_38	1950369	6301673	5651	551156	3315759
	id_39	27048655	2014730	34469	274572	2087084
	id_40	1821251	1936158	8045	1078307	3887331
	id_41	54547816	3691896	62149	34947346	65493981
	id_42	9052401	2839884	77124	123089	1003054
	id_43	2410113	5809377	257629	295618	2843105
	id_44	82143282	5102604	22260197	37589181	14133556
	id_45	8402340	700666	29112	109306	4684422
	id_46	6179200	2913869	103256	33904881	16933166
	id_47	3022031	5254452	223147	116959	5556806
	id_48	1177423	5064414	31127	24569810	4255686
	id_49	2590	462129	987	249665	576106
	id_50	6972036	4269124	4208	84121	2693916
	id_51	10280104	963032	21524	40079	7895689
	id_52	9531524	2138754	45345	17362415	7788397
	id_53	10315925	14881259	184343	278989	5012389
	id_54	9684816	3420815	173233	2496162	26139711
	id_55	12735015	1360354	155808	34946720	93432406
	id_56	41501182	9090412	417276	11951539	22410486
	id_57	411168	1872	61882	6179330	1557901
	id_58	669988	4175900	0	3259214	355363
	id_59	14124326	1487908	58126	11255020	32654303
	id_60	5066617	35643	0	10599	114156
	id_61	3519193	366210	2541	149244	2377201
	id_62	2877723	1252021	0	56359	260275
	id_63	3370470	1563626	292911	1515255	7470391
	id_64	354254	20528218	41952	7335168	2857872
	id_65	7450645	1821001	107396	785463	12625205
	id_66	364961	25890	33733	4412	291200
	id_67	745533	9494944	26	81407	552628
	id_68	10337899	1787457	10017	10716034	25037142
	id_69	5114324	1085206	1110297	23247608	25668908
	id_70	7031259	3970749	126892	238151	11703146
	id_71	1175907	1134318	1962909	1015653	1437453
	id_72	31512158	2064889	1132814	8655696	8291967
	id_73	3052488	4017057	10819	170172	423518
	id_74	26863091	4425774	234822	824484	20404932
	id_75	2731779	3586359	1830050	440375	1828189
	id_76	9465599	3872877	7	824213	7420871
	id_77	2946676	13036245	17573733	2152241	204599
	id_78	7628343	1376755	6214	290722	2422331
	id_79	5756665	12155034	4991775	870991	652688
	id_80	19922546	3146683	53194	520805	2827576
	id_81	3665379	4011103	11525337	33635	3490295
	id_82	3281519	889447	0	23605	2668535
	id_83	9631404	1770638	1414173	1077670	8133249
	id_84	5711999	8373344	130836	102356	1322496
	id_85	36848828	5869291	1112241	697886	38715280
	id_86	12120204	9946889	435484	1003508	71569089
	id_87	342387	3288666	10413	6778177	2672839
	id_88	21603351	5169952	43210	135725	11524234
	id_89	24189781	5942336	578903	5552457	82011390
	id_90	1940749	4751072	1165	414025	4409265
	id_91	9744472	6804041	669143	248516	25084429
	id_92	477254	1769952	20	16832	309458
	id_93	1761492	20507782	40299	227116	1212402
	id_94	12378300	2053181	33335	434703	2457362
	id_95	2027782	452409	413	15643	514756
	id_96	4436070	5489672	52637	27967	1303982
	id_97	10082853	3402267	17920	421475	6682083
	id_98	18330405	434904	14215	303998	1775595
	id_99	616294	156765	26294	54005	48724
	id_100	8950570	27079953	627653	6014002	38716496
	id_101	17869534	41891534	299380	2967658	8001519
	id_102	6554062	6912123	720856	11458845	27203656
	id_103	30207075	5022198	7025619	76360520	235166775
	id_104	18102687	830144	574057	506179	12844711
	id_105	36363399	8027593	335509	83556701	55700500
	id_106	299132	514793	44798	4350407	303305
	id_107	17661077	1746599	92196	121895	2948378
	id_108	5504660	855468	650393	49840	4039245
	id_109	7514317	1710588	0	757679	940163
	id_110	20838693	1253378	2976	22711	955492
	id_111	31846049	1546472	15056	18578	3743584
	id_112	18350511	892551	2525	24800	2701241
	id_113	37077578	1522849	488451	838484	16432445
	id_114	4493213	3783350	288110	6559042	5670933
	id_115	16866588	2175919	63423	129197	8576865
	id_116	5395808	4320522	6920	892014	1041999
	id_117	8266603	690643	48602	8656110	3798829
	id_118	428883	1991173	7679	17962442	1854173
	id_119	17059230	1744052	1236215	3247210	379134352
	id_120	37816431	3290178	37875	6700161	28453242
	id_121	21260506	3242773	99286	13228	15949614
	id_122	2303473	4700442	14939	1361301	5792943
	id_123	3881402	1183161	3175	112735	1378055
	id_124	9737790	2929148	66109	1749511	19175304
	id_125	25600441	2425258	4907	888838	5635556
	id_126	10934603	897316	169868	544064	6138686
	id_127	31601423	19242733	280765	36507925	26626271
	id_128	191243	7880494	1760	3739	736544
	id_129	17041180	1536487	108454	1826167	16231684
	id_130	868302	16472197	2305552	56278866	35923960
	id_131	5124450	20048816	741818	56175069	61804379
	id_132	2725169	2891641	327721	9175	613633
	id_133	22739	16663	18	100036	3700
	id_134	30373	112589	0	67416	72776
	id_135	21756021	455743	11	16850125	12989530
	id_136	8978068	2764821	35467	99868	3564035
	id_137	14871514	1931694	17167	938101	1572616
	id_138	23659528	2816938	157024	1518020	22592878
	id_139	752194	42642729	124397	222356	99814453
	id_140	18455594	831355	450861	349045	15556135
	id_141	3587403	452435	0	8916	6763062
	id_142	21298529	133159	11533	678588	6598141
	id_143	31007563	982604	235820	18807018	15227904
	id_144	21543904	13264200	311863	1409602	6237868
	id_145	17727689	1517473	13274	137236	10827047
	id_146	37119873	430814	1433383	40720289	59813981
	id_147	26966038	624957	854750	10294912	23705576
	id_148	11252043	2741032	164796	1131305	7159684
	id_149	186127	379602	11739	161020	512646

## Sheet: Figure6D
Figure 6D: Pixel counts in segmentation masks for different artifact types
	2011
	file_id	Fold	Dark Spot & Foreign	PenM	Edge & Air	OoF
	id_0	1867380	58163	33782	293	1111524
	id_1	1126805	28764	2361	2110221	4075568
	id_2	1120758	37134	2253	48	37027
	id_3	324005	10360	0	363586	2920966
	id_4	202891	12221	2109	788	124
	id_5	724714	13124	906	247702	255631
	id_6	288	30995	395	0	6
	id_7	92	151	0	157	1
	id_8	1409003	332060	4067	20150896	3953123
	id_9	859689	68090	8584	279001	34475
	id_10	724986	212634	3838	391	1388154
	id_11	1158638	4193057	11645	7538315	4425809
	id_12	178249	355400	14735	2249620	3049237
	id_13	1002407	83339	6191	5202130	6847677
	id_14	200311	67595	55	6583026	1396202
	id_15	307153	38155	1311	0	182497
	id_16	733230	50675	4079	3225	1032
	id_17	323211	23863	871	96499	13540
	id_18	1107586	98354	460854	683690	481590
	id_19	2623825	101757	4301	0	704529
	id_20	711172	434978	3814	7269	38801
	id_21	2565229	360438	6066	1301618	2649573
	2013
	file_id	Fold	Dark Spot & Foreign	PenM	Edge & Air	OoF
	id_0	14151	2903	4	0	0
	id_1	35070	7821	1068	141	2759
	id_2	46044	131	5984	0	478913
	id_3	14334	45571	229	5199	747858
	id_4	20149	3376	435	314	56246
	id_5	253	12695	331	0	5
	id_6	17306	895	3	0	1873
	id_7	17095	3714	960	0	1738174
	id_8	14856	12861	88	3702	4166
	id_9	42540	36058	55	0	502
	id_10	4047	0	0	0	0
	id_11	3376	17093	85	869	1198
	id_12	5611	270	82	0	15242
	id_13	29642	589	2375	379	974
	id_0	17557	7003	217	1751	375845
	id_1	3170	100	299	275	191
	id_2	369	54	4	497	13914
	id_3	671	367	624	1729	1041491
	id_4	1387	0	160	3068	355798
	id_5	914	94	0	0	23
	id_6	569	0	0	0	52
	id_7	281	1721	0	86	69
	id_8	520	25655	30	0	44
	id_9	132	10566	0	0	59
	id_10	95902	10108	35692	222	533967
	id_11	2742	346	0	2112	39
	id_12	616	17156	0	0	148
	id_13	2228	8	114	665	107
	id_14	53	7929	46	34	440
	id_15	726	8652	587	26713	1337
	id_16	89	8555	7	0	25
	id_17	310	54393	0	232	276
	2015
	file_id	Fold	Dark Spot & Foreign	PenM	Edge & Air	OoF
	id_0	1069611	2628323	9587	403872	55718
	id_1	798183	2108596	1372	479208	88449
	id_2	228900	226321	4017	76421	165479
	id_3	1007177	277232	772	314434	196335
	id_4	370250	536351	619319	95435	157729
	id_5	527196	662358	8259	154657	108768
	id_6	210793	698495	5136	1619377	38985
	id_0	163449	683469	17840	36632	1449717
	id_1	2374810	529047	3135	8065	291996
	id_2	1184809	968229	3790076	1341	1318208
	id_3	877858	1393368	5331224	9825	1240148
	id_4	4965451	1605427	11681	66125	611430
	id_5	449152	670997	4985	8777	808784
	id_6	3372220	4126169	2459	76772	4443735
	id_7	763068	808221	36399	19169	1472281
	id_8	1722069	1583622	1213	43206	2329522
	id_9	2565257	3581305	4879	156446	1434822
	id_10	1713822	465410	4768	16265	472840
	id_11	6249741	2043653	8277	127229	2382636
	id_12	6566952	1895671	394689	185958	1838896
	id_13	8623721	2687774	8610	1516267	6512908
	id_14	2084737	717116	14569	385589	1722252
	id_15	4529241	4300509	6696	87899	1248916
	id_16	5683654	920897	4927	378732	3292081
	id_17	1982157	1512866	10833	167259	3325756
	id_18	4359833	2072654	4793	46243	271389
	id_19	1741086	2052244	10204	178664	1697062
	id_20	4676114	32598477	590920	6634994	10169361
	id_21	17196591	2667624	2926	3768438	7400833
	id_22	3322300	13402765	10709	586178	1144107
	id_23	3536379	2984639	3907	77401	1266714
	id_24	5443538	1987127	34271	175679	1258210
	id_25	1467811	11340803	2761	34164	50821
	id_26	4018653	8004091	4837	820986	221494
	id_27	3275480	889689	4603239	327199	369463
	id_28	1537990	277055	960	12042	813509
	id_29	3053138	5795181	4606	238174	474140
	id_30	4865885	793166	27450	78084	3911576
	id_31	764483	1250191	2950349	92441	1091676
	id_32	4606158	1077300	1508	60461	1628890
	id_33	2300096	881465	4375	136688	1016931
	id_34	577926	798428	10398	20794	3406683
	id_35	3738097	332117	1639	828617	147544
	id_36	3477287	2538627	11533	83856	2279182
	id_37	2430463	1191173	13790	41053	4893728
	id_38	4907460	941107	2329	145108	938695
	id_39	576182	279104	6103638	6221	761986
	id_40	2003072	1339709	8617	212195	3105152
	id_41	959366	783087	3689174	1488688	2137280
	id_42	5058350	2583484	1413	377218	3616610
	id_43	2446915	2703598	7014	1593	1318069
	id_44	3133981	1021739	3713	116033	1479291
	id_45	8510127	3163802	3291	767368	2410020
	id_46	4948767	4003165	1414473	10586	592798
	id_47	8625699	12768584	85861	953876	2724642
	id_48	954093	546666	1536	65803	613577
	id_49	1313701	381897	58562	4052	240084
	id_50	2031419	560373	681	224641	1594881
	id_51	574036	502289	7318	32071	603697
	id_52	1997719	726412	4257333	23367	1397845
	id_53	1873245	1531603	12768	1483846	2017666
	id_54	3397136	1196414	72443	543474	853373
	id_55	853412	2664421	6350	3293	724780
	id_56	4208134	808366	23514	5058303	2232748
	id_57	10579906	3874271	9397	455727	5962325
	id_58	475712	1078254	4591	22838	1807373
	id_59	5546713	5706454	3302	12619387	5632608
	id_60	3033673	685191	4884	12912	912581
	id_0	764421	2190451	30264	567964	938958
	id_1	2693116	1440066	4574	369983	1545819
	id_2	824781	3483478	4983	20449	1986033
	id_3	1124686	384574	818	145779	4771465
	id_4	698486	367336	5023	18376	1059015
	id_5	1187512	1553610	1942	113376	963441
	id_6	1085588	338309	1450	2433	1268661
	id_7	371234	264096	2250	37171	270634
	id_8	398398	609067	708	32867	632807
	id_9	2813389	6184976	815	542005	6410281
	id_10	1967234	979996	4369	127595	1832019
	id_11	572322	497898	828	163112	760318
	id_12	7376088	4231594	1688	1401883	6396046
	id_13	7173723	550985	1737	4301037	3333496
	id_14	1745565	13297864	1689	145303	23409164
	id_15	2350168	153404	1908	102445	1243874
	id_16	466878	165432	853	11014	251298
	id_17	858426	67640	300	11293	252250
	id_18	120546	87106	126	58550	588012
	id_19	617333	369239	15801	151290	692972
	id_20	5164063	1012309	3645	85536	2857315
	id_21	1735936	2876972	4739	337086	854223
	id_22	1156219	5989522	920682	2708809	160385533
	id_23	1789405	199419	454	102711	2259680
	id_24	946093	152024	530	18749	606482
	id_25	1095721	817095	115963	278213	163990
	id_26	935357	1993097	519	2462016	2045065
	id_27	582242	1482588	16216	89392	1048540
	id_28	1152553	873903	121379	1220328	841565
	id_29	8095887	2228651	962483	10785978	12186832
	id_30	2120412	380516	579	1638865	1571602
	id_31	247077	759705	7182	568934	2475823
	id_32	3467143	1402158	156968	118948	1313284
	id_33	931820	952440	346	2229689	532521
	id_34	912420	1191141	1367	193481	550439
	id_35	309192	1730128	1621	1944	234487
	id_0	331715	489385	6647385	3505	275496
	id_1	1077141	1495407	130700	21378	1028846
	id_2	603214	1081082	2169871	5493	283813
	id_3	2483001	1061815	2374	42325	1914535
	id_4	1027766	2513370	20097004	126470	406407
	id_5	283699	1034592	10839	35586	102831
	id_6	608328	756095	15910	9030	822272
	id_7	2931304	827944	107589	113220	1068793
	id_8	15696	538629	5437131	0	94701
	id_9	848442	2151974	5590078	104178	338487
	id_10	2466549	857700	16524	36036	361979
	id_11	695335	3392579	52823	112017	5195899
	id_12	218226	5138434	44657	83748	594710
	id_13	212442	294034	3246	66047	278049
	id_14	525508	1987052	16078	1216	13406181
	id_15	288799	1206664	1580	102313	4637887
	id_16	450195	1301897	3728	301307	281159
	id_17	691814	905088	1091	2458888	2813186
	id_18	506171	201242	2075	23651	3113311
	id_19	465214	147169	4671	929773	2088790
	id_20	1346132	455697	3616	14094803	8830396
	id_21	284559	1307486	3856	1379	96220
	id_22	2029615	711435	4955	3346665	2962413
	id_23	346965	199193	26644	3298	318751
	id_24	6057098	1217339	12856	18793371	17256861
	id_25	85376	296893	9332293	7723	936165
	id_26	390091	866115	13067114	13017	430082
	id_27	2442468	2610807	9130700	7996	5029360
	id_0	69691	8478	1404	4742	907
	id_1	79667	14442	51	87	432
	id_2	21243	25434	1461	450	6841
	id_3	127467	9138	197	2617	45040
	id_4	30286	11360	73	1823	492
	id_5	8759	8305	518040	1345	432
	id_6	70988	10051	1153622	88	5118
	id_7	99598	18265	387	2461	1491
	id_8	166333	16941	1526	684164	3532822
	id_9	35369	14232	218	7	990
	id_10	11224	1365	1484	772	259
	id_11	125434	9405	1686	4724	1971
	id_0	6499845	2015459	31609	2946669	21987105
	id_1	2054666	13292259	16372	38042	2764740
	id_2	5465408	31908746	43835	879846	6718867
	id_3	11789887	1083334	303219	166333	5784942
	id_4	14301503	291262	327002	479871	25217088
	id_5	5352749	498345	758497	1299512	18423917
	id_6	5009262	1795276	489167	314805	20002186
	id_7	5692113	300897	1070768	1026860	12612705
	id_8	32863359	416755	153217	207826	20357920
	id_9	3375577	11929531	17600	3061812	7468139
	id_10	9263206	437243	66903	517020	25460446
	id_11	7013858	504742	243687	11423	11624356
	id_12	4184641	261631	245099	2139	5249988
	id_13	4633517	2060886	3610	3474512	21312601
	id_14	2991618	1864843	474902	4212934	4472748
	id_15	3135389	1647689	514053	114239	2330207
	id_16	1988723	1118852	214095	121217	3151582
	id_17	3364704	1385949	5622	1658523	14641372
	id_18	4719978	845540	77863	1890634	19701627
	id_19	3067908	857540	124510	8323446	2886434
	id_0	1503802	283736	2622561	1000014	658131
	id_0	200771	240868	804	2442089	36599
	id_1	1440339	1268936	22386	321579	96581
	id_0	2850530	564036	2922	96454	912614
	id_1	370221	355490	772	15984	247712
	id_2	2637767	952405	3083	199057	1568443
	id_3	1296108	1281432	4305	4971591	1567227
	id_4	1383103	1608029	609	6375	564371
	id_5	8965184	1339747	5009	7719483	6818097
	id_6	1425102	802891	7465	228745	1575083
	id_7	4094230	3018066	6235	124297	1181763
	id_8	339545	337277	7771	891	190251
	id_9	550717	102792	2200	244342	837318
	id_10	822143	178079	3618	3457	70769
	id_11	3699924	307985	3936	8175	114907
	id_12	654616	2794765	2137	7529	274611
	id_13	1560186	325535	1943	7522	1812818
	id_14	1705735	472221	3241	302719	596353
	id_15	3136730	1172053	2338	503644	955939
	id_16	5858475	3029614	1369	214411	2688252
	id_0	9870	307811	28	49	1726
	id_1	3560	9414	0	0	0
	id_2	206	9260	0	0	1810
	id_3	3511	3701	204	0	0
	id_4	0	9354	1168	0	33
	id_5	364	15462	351	1496	0
	id_0	348472	734512	60457	87587	540206
	id_1	860507	381128	11411	51965	3070574
	id_2	908583	487531	1885	17950	972864
	id_3	241459	242474	1231	29639	1198411
	id_4	826390	194909	4704	502923	826407
	id_5	443717	130750	1599	4993	1339021
	id_6	1471747	205609	38131	52947	1302988
	id_7	119839	1428314	10321	2329	435626
	id_8	5148408	2067069	7216	244385	2210313
	id_9	1412341	1452714	1921	4746	1342622
	id_10	2142120	2813560	10369	217023	10076704
	id_11	578241	281862	5123	46842	409873
	id_12	305675	916846	19369	4527955	8623898
	id_13	146398	241684	840	134648	200825
	id_14	283312	214880	5302	13658	138921
	id_15	163407	648849	3887	328099	557337
	id_16	48822	155532	10981	688	2039171
	id_17	813193	138967	4446	858088	551256
	id_18	260973	1390343	16399	16871	8165569
	id_19	38779	151781	2402	27421	196933
	id_20	582876	344956	1880	409157	584699
	id_21	1387090	308069	14800	21236	2301040
	id_22	287300	1208148	5810	9730	915130
	id_23	536590	619883	15786	1024859	115918
	id_24	672625	618382	15824	10121	190774
	id_25	1736156	1006512	5363	546409	2987977
	id_26	983248	922440	2226	779184	2823611
	id_27	1528419	243523	1029	431027	104941
	id_0	255095	386577	7326037	2422143	2229600
	id_1	1356944	145406	2612	5154	5572854
	id_2	825719	216465	10588	1281	122605
	id_3	475339	152195	39655	8519	1280734
	id_4	267584	449302	39093	611816	2526033
	id_5	109646	2671933	15319665	209572	559007
	id_6	1407080	338469	24030	33164	1356060
	id_7	4042891	460317	1435	7452	1137839
	id_8	4458293	228335	5272	9986	1857957
	id_9	475366	870231	10183441	41728	256390
	id_10	3036954	1089124	13972180	117403	2049246
	id_11	577331	334230	4875	10507	1773405
	id_12	1327628	4067681	7524	1760614	2206313
	id_13	915135	125897	39422	252615	608325
	id_14	2732543	525931	6997	160361	1036209
	id_15	1510541	499897	1948	147805	321073
	id_16	1454923	195948	5150	302845	727644
	id_17	2296297	1773968	6007	471752	3261997
	id_18	332713	579663	1373	3795	748902
	id_19	1491355	176684	4712	53280	582824
	id_20	2408618	362786	4220	6394	297107
	id_21	2421709	116321	3953	41741	5442545
	id_22	671435	262939	11860	1384	2534233
	id_23	898779	1116577	410	235288	608412
	id_24	3578637	1314824	1611	124047	1349244
	id_25	586573	244740	1198	10510	311231
	id_26	2351417	320180	709	374	73219
	id_27	467351	124073	514	16211	33996
	id_28	362818	186499	3865	8041	2375489
	id_29	1391077	1742449	8620	10845	2758917
	id_30	3686299	1207889	6489	68134	1085931
	id_31	1306466	2147943	37237	56835	4029994
	id_32	925766	417460	2932	25487	56863
	id_33	94683	1135662	5666	3059	275695
	id_34	2119316	570578	2125	30343	649920
	id_35	817314	173736	3764	266564	685795
	id_36	62989	202310	2444	932353	32562
	id_37	3131216	430197	5353	6527	2409530
	id_38	1517871	187417	33962	64942	1095279
	id_39	4361786	2895079	17763	169009	3880644
	id_40	713463	699782	2643	38569	563449
	id_41	2335139	1993240	11781	102381	660115
	id_42	4301593	625568	12811	37966	1450951
	id_43	758926	387199	923	226	940257
	id_44	8045067	1707436	1552	21665	15096153
	id_45	9263732	474730	9769	62968	9271413
	id_46	133227	590002	1485	263661	34096
	id_47	1968578	287399	5098	9092	1302189
	id_48	841655	299506	11659	1467112	4317223
	id_49	4332233	1410334	4998	830063	2709421
	id_50	6344312	1344080	764	191958	2925569
	id_51	1948177	266679	7281	43007	594677
	id_52	1183848	681871	1799	26911	92685
	id_53	1764116	400039	18535	334283	966627
	id_54	588578	1167377	2386	2612	85490
	id_55	1720241	378741	4794	1221	4527496
	id_56	1661012	1319263	3223	611922	1933178
	id_57	539602	692156	10337	174820	842649
	id_58	1127406	202541	350	5517	724132
	id_59	1471649	449775	2138	259682	4068732
	id_60	1487520	293828	4277	340654	2858744
	id_61	43529	348228	24029	117274	3526845
	id_62	777858	205531	4909	899010	940401
	id_63	497423	324163	2781	210155	519174
	id_64	123098	220825	949	154347	939711
	id_65	777369	490400	2698	37381	917928
	id_66	4454558	660295	35367	16708	2052421
	id_67	2172428	3167441	168	13596	810352
	id_68	8324149	1641931	2497	368581	3991283
	id_69	1336940	1455860	2374	2826	3025804
	id_70	1229227	586177	12540	1362634	2715018
	id_71	1143787	883782	12620239	2430	396874
	id_72	2038563	1199796	13513198	3352	127937
	id_0	1136751	2366518	78556	84638	1190389
	id_1	90587	994918	10109	23326	2950404
	id_2	1108904	1714314	1658	9548	1344642
	id_3	2521590	1244480	7437766	45908	3142046
	id_4	2849327	1860194	7831063	308799	5546492
	id_5	1098162	2494081	12725398	869932	17528501
	id_6	8243721	1522940	80585	7446546	6864356
	id_7	168392	587890	2588	3467326	5749983
	id_8	130166	3111774	5230248	97335	2636838
	id_9	921392	4333987	37150	842252	5047825
	id_10	1280567	5398465	217910	80864	1590953
	id_11	1372187	1561784	585705	122620	1709114
	id_12	593934	4109996	731	4291521	6558442
	id_13	2348219	3059089	2642785	9218109	10829458
	id_14	399863	5436480	18998066	268491	2516040
	id_15	449736	1327740	4629	51632	339333
	id_16	699501	1925042	297252	127923	3603569
	id_17	307289	480856	1439	1421896	435852
	id_18	2169202	1661188	181744	27128	1227606
	id_19	1612828	2914956	40649	250272	1549540
	id_20	2335004	1659466	1699	61701	460451
	id_21	5770206	1181696	227	2392226	454096
	id_22	2442789	2093334	4535	400903	1143018
	id_23	2423469	5941153	5032	174289	3362024
	id_24	988904	13099631	1632	1514432	1430131
	id_25	319071	36243277	2280	227912	5007621
	id_26	1092939	4162094	865	299697	2051231
	id_27	1092260	3431829	2425	29849	1141727
	id_28	2450109	5262237	3758	3350322	4407709
	id_29	3586272	771965	7460991	9354	7027716
	id_30	2532020	2241196	2280	890154	2378816
	id_31	2249038	683237	18551	72355	1921906
	id_32	4646549	2013760	6217141	878406	2363636
	id_33	971116	3509362	341	175387	4351994
	id_34	3913256	1064527	9467311	16417	1773328
	id_35	343680	748438	5861304	3686	768097
	id_36	2515098	2822531	14650	1373761	1975562
	id_37	3197863	3847465	1537855	939202	2909011
	id_38	1621009	3703598	17470240	1544075	731561
	id_39	1804159	6661833	3334	543703	2255222
	id_40	1486153	4038539	2700249	14798	3194657
	id_41	2000899	2694184	10599328	350470	1529191
	id_42	1635884	3346008	5876	82684	1946074
	id_43	1603750	4130523	1360	282923	1066097
	id_44	3964094	2059923	547	65323	1681918
	id_45	1516537	7269478	5006	2082	1007422
	id_46	4178322	13894877	6153	41767	4127697
	id_47	979748	1351587	81156	291044	550561
	id_48	2935475	2926104	430735	12676	259416
	id_49	3873958	775544	467	4948	487583
	id_0	7759993	7880350	26724	8726759	2967460
	id_1	981921	3469572	2328	457092	21567
	id_0	641155	716166	1032476	485241	5072766
	id_1	408816	378009	1818145	2472510	2686322
	id_2	2176165	360201	3000	224984	3950422
	id_3	311402	1249532	1502151	1427450	1248905
	id_4	205060	2542049	3354	150309	1101857
	id_5	472011	918708	1262	1384207	223952
	id_6	855673	666345	1549	675702	1380032
	id_7	1674830	872239	1473	14115	678683
	id_8	438381	1857620	21974	2232974	3165143
	id_9	344099	545975	2089167	447294	1899390
	id_10	1005124	2581492	4983221	268941	3946573
	id_0	15354	575366	2657	48120	326604
	id_1	36544	164814	3976	271719	3744499
	id_2	39545	1509849	499340	14022	2198395
	id_3	278041	1878046	24948	85411	95427
	id_4	104818	872090	314691	7441	109478
	id_5	184292	702058	4027	45295	26188
	id_6	102321	627583	42199	14440	1550084
	id_7	671761	914723	1432	124400	796920
	id_8	301866	449044	7890	305962	1656553
	id_9	101820	2309339	4653	838776	2435557
	id_10	365705	116993	5994	220074	14927
	id_11	124108	717828	749004	676753	219957
	id_12	204486	354171	5893	173096	1293515
	id_13	102996	833975	31904	1585289	1081168
	id_14	167359	309266	43369	500247	1637608
	id_15	2043337	2362173	188280	1596144	1108152
	id_16	2756545	3097284	156587	328604	7614655
	id_17	3559021	4238223	2897116	292292	4119065
	id_18	1968649	1214421	2115	78511	661627
	id_19	343043	2485282	1470	468246	7827682
	id_20	96148	423627	221920	50371	2166157
	id_21	1045214	527081	343733	295258	1546604
	id_22	1247713	1300024	223167	541948	160521
	id_0	2778377	1718316	1597	126666	1120942
	id_1	897026	558766	5839	273002	101521
	id_2	1017710	1154533	7326	485000	990722
	id_3	1465112	2240792	307051	258928	696579
	id_4	799277	725639	5216	31054	1205293
	id_5	298963	616989	5043	47308	56800
	id_6	661069	1061069	8422	1236368	1662487
	id_7	155772	1399218	19893	22433	984307
	id_8	255467	1374681	8387	55146	278820
	id_9	1027772	1215259	10010	389451	1545529
	id_10	1093065	5337356	10789	27807	1152461
	id_11	1617344	344737	8252	27939	48456
	id_12	353128	1588689	29107	82572	973192
	id_0	1491681	124627	1038	18103	540481
	id_1	93878	1615382	21258596	3409	12996
	id_2	1028555	1695169	3922431	6688849	1585417
	id_3	1225534	1580695	18670435	837424	52490
	id_4	508554	3928877	15671535	7	3864343
	id_5	2357097	2595360	5857537	611059	240582
	id_6	790414	471666	4591895	1706	173727
	id_7	464135	1269709	9212813	586	87768
	id_8	2260715	3074376	9731609	7361	1391146
	id_9	2535025	443336	5952641	624188	500103
	id_10	417994	1246108	6940143	3811	2149253
	id_11	4290931	736204	6058568	2675	1245205
	id_12	368885	3896576	12111690	73692	1211489
	id_13	567200	65987	1952275	0	29473
	id_14	1946106	1284285	1080055	1105721	4120474
	id_15	1851976	648475	2780209	7125	797468
	id_16	2921510	247088	669874	3699	442469
	id_17	1409642	423637	1479989	19475316	2197783
	id_18	1320278	663195	650544	478	320893
	id_19	1212229	3678402	1351	9091884	6083132
	id_20	1497216	6588446	1534713	885526	5213580
	id_21	3118030	128173	1448	11403	687933
	id_0	243338	475466	9777771	12192	187424
	id_1	2192751	451584	7925315	18564	1079730
	id_2	133242	618730	15365524	3	510538
	id_3	97633	230448	9028	97757	82931
	id_4	94410	1169878	7556	9	2738741
	id_5	637411	225343	10784	224452	1843487
	id_6	147918	476432	4022	2120	1921108
	id_7	1094839	119714	4042	934852	510288
	id_8	2479981	176659	2682037	177530	1034819
	id_9	3990018	1188515	19870879	135678	574787
	id_10	1100013	693546	7574	16311	461534
	id_11	833761	517102	4125	10509	89897
	id_12	300604	1208137	25938	20281	106231
	id_13	309448	1196429	14344	29243	120170
	id_0	197470	293202	3425	3710173	497595
	id_1	31270	1957280	3117	10143	5630486
	id_2	240350	120130	4984307	387810	679400
	id_3	220230	223850	4643809	7409	302556
	id_4	246983	178217	3061	145093	160567
	id_5	206217	88516	3592	386819	3743210
	id_6	690842	315993	603296	477621	802283
	id_7	175958	287204	1879501	140946	334342
	id_8	959492	675126	2271502	1931586	985532
	id_9	415776	82812	1226	43049	197291
	id_0	32496	352174	5660	9338	68154
	id_1	754070	423298	367031	19841	37160
	id_2	4735356	509470	3760	1771152	141386
	id_3	256502	346149	955	2335585	12484
	id_4	86101	2453547	131166	205179	1940105
	id_5	101214	895292	11443	60486	1079224
	id_6	243874	1314299	49420	762072	238908
	id_7	1029555	317500	2810	1440023	270366
	2016
	file_id	Fold	Dark Spot & Foreign	PenM	Edge & Air	OoF
	id_0	12783	72	58	0	1363787
	id_1	19068	18038	143	3726	805918
	id_2	14171	14518	16841	0	1057409
	id_3	6041	87612	1	0	950497
	id_4	4799	33912	316	0	143797
	id_5	3108	245	0	3754	1798272
	id_6	9680	1017	385	0	350472
	id_7	963	265	42	0	32
	id_8	4263	7000	0	0	1160591
	id_9	14527	13208	201	432	213084
	id_10	122417	40587	246398	2067	885475
	id_11	1378	31407	1127	338892	987694
	id_12	398936	4413	14558565	243045	2628865
	id_13	105970	61	13	0	20
	id_14	0	1634	411	38449	328359
	id_15	244	12354	93	92	897721
	id_16	1017	5978	48	0	12
	id_17	32726	501	1039956	2154	129152
	id_18	89673	5072	0	1340	361972
	id_19	5647	3264	16	0	0
	id_20	8496	156	5	85	120
	id_21	70081	20085	0	0	9818
	id_22	7238	36566	17	4542	190593
	id_23	12060	3805	0	0	39713
	id_24	74604	2008	0	27	15
	id_25	1178	10344	84	0	228
	id_26	1671	5667	252	0	17
	id_27	0	2408	0	0	18
	id_28	4728	12485	160	0	723549
	id_29	4754	2754	9	0	316454
	id_30	13612	797	278	345	2432854
	id_31	1465	5050	39	0	0
	id_32	22335	15468	872	1388	1142310
	id_33	126304	22209	3878	0	1260503
	id_34	28785	15052	450	228	79497
	id_35	119724	18150	627	0	1321289
	id_36	93003	11950	13	361	670622
	id_37	102585	16238	3574	2142	1706612
	id_38	6120	5232	660	991	1616273
	id_39	12940	98160	568	148	200282
	id_40	29190	178	0	0	26654
	id_41	14953	2645	0	0	289015
	id_42	400	2966	203	114	922078
	id_43	35024	17316	668	1570	76285
	id_44	29285	10307	11129184	3370	30501
	id_45	19521	1074	0	64	101
	id_46	6388	55826	133	0	1457
	id_47	13028	33591	0	0	875769
	id_48	186	11384	349	95200	149874
	id_49	776	9129	16793678	5099	513569
	id_50	3592	51537	143	0	16
	id_51	1	16794	0	13394	113378
	id_0	50356	13284	0	1	692341
	id_1	18053	181524	6118179	2387	1713470
	id_2	13018	2931	4	0	40
	id_3	1226	5016	83	151	424399
	id_4	123903	1618	9502	12179	1038253
	id_5	41665	4563	1863	171	192090
	id_6	63523	9502	1146	587	0
	id_7	5664	252	6	1137	65
	id_8	232630	5669	919	357	764250
	id_9	12370	2962	46	0	29833
	id_10	2018	4630	207	0	164
	id_11	3794	9255	129	1786	71
	id_12	5371	1656	7	5212	1801
	id_13	30089	2103	265	0	4874
	id_14	4072	12972	781	0	0
	id_15	1365	194215	156	0	24217
	id_16	14033	27495	2458	0	176
	id_17	21519	12570	25	0	51
	id_18	5313	4877	0	2062	190883
	id_19	4382	54	0	393	2
	id_20	7672	3291	18	0	135298
	id_21	22490	2690	36	0	466359
	id_22	27865	9359	4186	1	47360
	id_23	1393	1468	3	21	0
	id_24	24885	11874	355	2502	591156
	id_25	2737	898	3	4656	7
	id_26	13581	6767	318	0	186272
	id_27	6819	7701	181	711	9
	id_28	18041	29336	0	0	190
	id_29	5843	11451	841	519	224
	id_30	14189	5055	495	0	181
	id_31	2800	41877	10	0	0
	id_32	733	5077	605	69	52526
	id_33	7074	484560	9517297	193	387055
	id_34	1118	248	0	0	588537
	id_35	30772	8929	623	2992	773
	id_36	7445	1323	19	65	188263
	id_37	22	46917	31383	17	16
	id_38	988	6867	141	2155	10
	id_39	3487	0	1037	0	105
	id_40	22952	61813	11	0	76
	id_41	15086	4581	0	56	0
	id_42	57	96377	7	0	1553
	id_43	974	397	54	0	451688
	id_44	758	5547	2021	1606	834206
	id_45	7993	27838	433	64	71
	id_0	1743492	31387	2858	432	125180
	id_1	132233	8467	2779	1074	3544
	id_2	326422	51334	806	7490	182208
	id_3	380149	10317	10875	1118	16171
	id_4	2589938	157258	107	37708	197067
	id_5	1343024	49059	1296	20708	59177
	id_6	2533443	291729	15	107819	397678
	id_7	2787844	100738	171	72801	30260
	id_8	117153	96016	4	0	151
	id_9	129288	120	0	530	8
	id_10	4687145	496887	100951	188320	45027963
	id_11	769446	199075	3316	851	10275
	id_12	2677824	135643	379	261531	115516
	id_13	2034465	25230	11	566	55905
	id_14	260486	106009	12723	6854	13045
	id_15	2374724	371574	7663	23307	70605
	id_16	2271589	23472	1348	148	90942
	id_17	1396075	135290	522	13613	15539
	id_18	2590324	450740	2771	19039	84733
	id_19	3136157	23080	18	83036	1903257
	id_20	276806	107190	14	62506	47654
	id_21	350820	60404	1795	39077	14148
	id_22	62658	49687	506	1529	6673
	id_23	939783	757	1	3230	4353
	id_24	185357	131542	1768	64502	13681
	id_25	2588092	424871	229	3118	509816
	id_26	673651	137564	92566	50244	62404
	id_27	276693	317590	2242	43011	8766
	id_28	491056	245616	4715	155342	389783
	id_29	1463712	675904	14123	237425	229349
	id_30	499497	257421	1230	2960	11013
	id_31	2399124	310250	3979	124154	163968
	id_32	812381	41589	261	360570	366190
	id_33	3612378	498007	2377	231202	1984118
	id_34	3753533	138645	1654	39399	1832390
	id_35	1962595	222361	811	2067	658666
	id_36	1529654	82993	77411	18518	245851
	id_37	2530429	597778	113	5567	266759
	id_0	72764	1503144	1571	7243	750086
	id_1	902470	258207	10845	24031	7241
	id_2	931683	2425424	33536	67140	204442
	id_3	591955	699235	4895	865451	139718
	id_4	1506331	680885	8638	754538	2893821
	id_5	747714	579290	421	108328	53495
	id_6	405747	86645	400	98117	1690389
	id_7	247295	138206	3281	801858	995213
	id_8	59148	217610	1147	1612613	77891
	id_9	0	1016	0	0	0
	id_10	0	12455	144	32453	68
	id_11	180272	272718	2231	81263	665
	id_12	84046	18715	13285	11	2043
	id_13	309778	1062214	1312	110568	21151
	id_14	526995	244321	253	1284	19586
	id_15	309571	325030	9463	8691	1580915
	id_16	887607	2735287	32542	178437	76909135
	id_17	957356	2126288	3442	37130	328219
	id_18	1155988	256808	1866	950	6996
	id_19	1209727	270655	1871	907384	127687
	id_20	53625	170088	5401	16061	9478
	id_21	106068	1232019	7150	1365019	713549
	id_22	97103	23066	3686	9331	2276
	id_23	2342410	104425	1926	1623143	3328056
	id_24	1299642	821549	143	658494	130472
	id_25	104762	301924	5606	73191	804
	id_26	392276	194170	535	37390	1850234
	id_27	1397909	112827	1365	98163	9701
	id_28	833286	135872	3403	27879	535309
	id_29	686710	248699	1101	49361	635194
	id_30	1037570	571539	867	843114	690562
	id_31	184632	245074	2064	5838	757603
	id_32	704379	56159	8123	297	4094
	id_33	551017	924986	183	295810	84974
	id_34	154622	732704	3908	2901	232711
	id_35	76777	782115	4306	59851	15735217
	id_36	832225	1168027	9197	20594	1118079
	id_37	476065	307961	384	164289	272109
	id_38	439348	748169	80	144280	4792
	id_39	130627	786995	5798	967639	3610423
	id_40	555314	705860	2736	2518239	9605775
	id_41	273840	246051	295	963912	167799
	id_42	13538	119264	374	208	13339
	id_43	164170	1972855	2455	622172	317452
	id_44	128914	958773	49401	120480	89000
	id_45	2617532	1916216	21369	140587	585051
	id_46	285453	871223	16681	2992	1670267
	id_47	2683920	2453174	1318	114669	518106
	id_48	247952	641839	1936	1755	3243091
	id_49	3047394	9541673	1913	505318	1263351
	id_50	170250	290426	11093	59713	269341
	id_51	555513	801003	3221	1200538	36009
	id_52	1293898	623510	2654	737046	382211
	id_53	15822	180931	1909	51033	101398
	id_54	301868	86528	1031	563287	87419
	id_55	623564	66592	20	554322	20471
	id_56	947666	712254	26550	1365968	1186734
	id_57	11491	352438	46	33303	571586
	id_58	771476	292269	683	9314	16630735
	id_59	8350	141203	13	135182	3530969
	id_60	740628	3443224	1619	1472378	11258070
	id_61	296	615313	0	0	162134
	id_62	21166	207085	183	17	16985
	id_63	82003	1637221	1034	69246	15069142
	id_64	264396	300550	26	153921	1784093
	id_65	21728	796176	3	136675	2356114
	id_66	244004	878687	1951	0	440819
	id_67	261476	414221	1072	9892	15415
	id_68	5087	576678	84	5336	956134
	id_69	10625	929206	150	202712	95881
	id_70	1345	743303	207	12517	10749208
	id_71	17296	652045	277	0	384691
	id_72	2592	1021059	190	71832	1033474
	id_73	39640	823348	375	4885	7745656
	id_0	33482	0	0	0	33
	id_1	3149	5608	0	0	25
	id_2	7852	13763	88046	768	575562
	id_3	9821	64548	78	0	591517
	id_4	197	796	28	0	47
	id_5	1270	2762	144	0	4
	id_6	382	128869	213	141	1682
	id_7	1897	5932	0	0	315
	id_8	677	1408	247	0	32
	id_9	4579	41827	0	0	98
	id_10	1666	7227	591	0	93700
	id_11	168	163286	79	0	1705
	id_12	2394	174	0	601	147
	id_13	4845	2941	340	183	11
	id_14	11594	26966	36	321705	614271
	id_15	11833	16798	12567086	496	230008
	id_16	9351	4762	245	202	931307
	id_17	63	5537	425	11450	442131
	id_18	11382	14599	0	2523	1449029
	id_19	7378	68498	0	9838	352049
	id_20	0	10480	0	27338	94478
	id_21	0	44	1304895	22	385
	id_22	1215	0	0	0	17
	id_23	394	22213	14	9636	864426
	id_24	3252	20931	42	5630	283469
	id_25	2810	77136	152	0	679
	id_26	30	5732	269	615919	460700
	id_27	10465	80191	49	0	7
	id_28	3576	19932	8471634	18921	30209
	id_29	1025	2635	616129	2791	194003
	id_30	13611	45113	147	17	816173
	id_31	879	393	111	0	2
	id_32	991	46689	0	0	401
	id_33	1538	377	0	201	9
	id_34	1570	46279	1069290	1	189
	id_35	12767	5501	287	0	648135
	id_36	3944	0	0	0	41
	id_37	1601	31888	17	182776	2498289
	id_38	4699	254	1159772	0	172573
	id_39	1645	95821	422	0	388
	id_40	20	18047	30	42526	6484
	id_41	17274	79999	228	357667	132475
	id_42	915	20973	312	245	28
	id_43	5762	17323	196982	1046	512
	id_44	10458	110	1880	245	70390
	id_45	21288	6	11	367	740629
	id_46	858	2050	1313	0	204465
	id_47	5089	0	10	1148	808
	id_48	19197	3030	31	0	245516
	id_49	5637	15399	102	834	83
	id_50	27055	11579	5	0	31
	id_51	49622	0	0	0	33
	id_52	100	11232	0	20452	21853
	id_53	10810	7319	2449470	6782	0
	id_54	8240	4264	8953585	0	2422
	id_55	438	11823	160	261802	658591
	id_56	4105	49897	143	158708	497926
	id_57	285	0	0	0	0
	id_58	3255	8199	1924058	10821	316830
	id_59	115401	2286	666	5099	4483
	id_60	2125	10764	2309178	0	83
	id_0	1155	72	30	0	41
	id_1	6938	455	0	1549	4
	id_2	93035	8222	1	4223	32508
	id_3	866	5708	4808	0	1
	id_4	1826	4840	168	0	0
	id_5	46375	33	0	0	0
	id_6	10818	188	40	2326	73
	id_7	4829	0	0	227	0
	id_8	5101	872	255	1976	61
	id_9	1293	47386	1330631	278	277
	id_10	1217	59	0	0	13
	id_11	670	0	0	0	0
	id_12	14882	120500	1432925	103	328
	id_13	3990	50112	696	98	263544
	id_14	26054	129113	829	0	1042
	id_15	736	169864	1533488	2	16
	id_16	14336	52686	2173476	460	407427
	id_17	76716	0	9	0	7
	id_18	12095	6	0	0	23
	id_19	3836	45	93	0	3004
	id_20	25419	130876	1269477	63	1150
	id_21	2715	0	18	8770	116
	id_0	155322	52388	628	14732	2471
	id_1	222808	211396	68	2796	8397
	id_2	35482	73023	586	426	133
	id_3	106931	52646	18192	458	568
	id_4	5467259	242812	2268	18213	349780
	id_5	7112097	116122	1664	10786	948528
	id_6	53595	302366	17053	9077	36345
	id_7	816903	35488	7575	5227	2539
	id_8	550011	46391	1255	794	21050
	id_9	6155210	68518	432	10759	5208741
	id_10	6612233	44596	164	20000	2434930
	id_11	1409075	26832	440	27506	81780
	id_12	2247220	796134	4950	0	524814
	id_13	783590	154230	533	7034292	39748
	id_14	1525814	410629	1625	8741	360061
	id_15	600380	436412	3494	104962	7904
	id_16	1874991	159176	3560	110316	1279153
	id_17	1071316	429679	5803	250431	52486
	id_18	595833	109054	12438	62463	15854
	id_19	1293956	44161	2062	12923	26906
	id_20	187136	47607	1482	4168	19226
	id_21	1285845	509672	12354	14763	2642804
	id_22	1490279	46675	1500	23608	2206739
	id_23	136	185593	11	846646	6682
	id_24	1671454	57885	89724	425	348749
	id_25	986532	485306	947	5776	2064298
	id_26	688589	1316600	14304	6795	28972
	id_27	246793	101739	4362	67725	8114
	id_28	836289	12061	4791	8037	1927
	id_29	256015	405719	1407	703	12309
	id_30	5592374	890779	864	2663	808066
	id_31	987144	154056	3239	50000	16929
	id_32	2790189	41090	676	7711	287671
	id_33	1341544	100506	3207	286150	161768
	id_34	1410472	372458	1347	61576	350276
	id_35	731043	12569	29	5851	3028
	id_36	1272517	122896	6	58081	10854
	id_37	1228413	926810	458	7155	27594
	id_38	1669950	41085	4384	82333	9000
	id_39	1589402	648947	2153	3525	112732
	id_0	265099	442461	179	48	4392
	id_1	681904	744091	2465	296	65740
	id_2	187555	661716	248	5405	2730947
	id_3	2613281	789801	5226	2163	21162407
	id_4	345585	1382614	5681	19581	12730853
	id_5	912104	421690	2191	12538	42990541
	id_6	401624	854682	1775	21715	12469886
	id_7	104059	5012201	423918	16396	25110188
	id_8	2260093	97715	2826269	25831	432771
	id_9	1808789	556974	3185	57753	360005
	id_10	2217628	66977	71109	26856	2090314
	id_11	3978778	323953	26066	138917	5638988
	id_12	20047	8511	10	0	3018
	id_13	734	8086	1503	4082	82
	id_14	1169791	242743	8373	42911	19640
	id_15	756624	145879	1555	4695	7483
	id_16	1497358	163498	1089	430	684612
	id_17	350388	151688	1134	3034	812
	id_18	1248386	8970	1599	33149	112890
	id_19	199233	49366	383	2017	197
	id_20	1262517	238598	3849	3780	113135
	id_21	315572	108538	6400	564	11883
	id_22	2636199	143040	2222	4557	2113663
	id_23	593697	93951	5723	47497	9764540
	id_24	200899	259915	17593	387	133727
	id_25	394757	341546	8311	673	5004
	id_26	716438	329078	4463	838120	263871
	id_27	335958	266765	7115	24052	7162
	id_28	483745	222338	659	50247	13296405
	id_29	390963	405862	4967	37853	298886
	id_30	3857118	163358	4106	54291	1649960
	id_31	1183763	646427	3283	1931639	3973985
	id_32	2503530	326185	7221	90207	514782
	id_33	3203724	38789	1745	2593	730353
	id_34	2243199	105303	156	51963	22781
	id_35	2955280	73549	1080	35728	1473858
	id_36	1430544	62773	14817	126127	900787
	id_37	4336553	233755	30747	161587	1108214
	id_38	1260432	15156	11720	593344	1835570
	id_39	1356692	155244	4942	12816	906659
	id_40	569050	446782	2398	127986	5571
	id_41	2318153	298993	2624	283511	2318982
	id_42	2600990	105893	2981	398589	112696
	id_43	525152	175712	2906	70077	50469
	id_44	357339	193950	825	34039	28453
	id_45	3326242	152796	10870	544898	733378
	id_46	3160031	326100	9155	5749	2786734
	id_47	1176419	69833	3924	45929	5110996
	id_48	1107476	1387542	8696	4788	1879141
	id_49	1127912	717687	20581	232599	53330
	id_50	145322	192630	8954	1146	7544
	id_51	247342	1122310	5045	26674	6259
	id_52	864877	405427	2193	1933387	3262050
	id_53	2278588	497178	7517	7178	22788
	id_54	1387640	807528	9810	220837	217756
	id_55	1924854	126579	1145	57518	857577
	id_56	2594954	493681	2839	124536	179796
	id_57	2515831	5526046	2064	13779	69098
	id_58	1804075	656217	1970	1354312	7303966
	id_59	1850229	440618	1153	39206	135496
	id_60	1578414	1702437	4107	35364	317505
	id_61	281536	1738837	1546	19260	308556
	id_62	1992767	2629588	336	6070	11015177
	id_63	389598	1982193	236	1062	3605321
	id_64	2000026	3373089	3272	404967	17992506
	id_65	1514597	557946	3528	13802	5884729
	id_66	108185	941533	1951	2950	690756
	id_67	43855	2019386	2518	43362	4008827
	id_68	520864	1393399	2482	8553	37772
	id_69	1605272	1460920	513	1876	12798555
	id_70	23172	726921	1189	817297	1289489
	id_71	61888	305274	625	37	1089867
	id_0	14194	839	496	384	937
	id_1	3631	9	0	0	36
	id_2	28495	46142	730791	0	15
	id_3	519	633	214924	1	60
	id_4	14312	1827	0	0	15
	id_5	17998	288301	123	893	1254
	id_6	3081	129267	3148	1686	2240
	id_7	16037	72736	540	0	871
	id_8	17086	628	5	0	0
	id_9	9357	57865	4	1181	127
	id_10	136	2566	8	0	2
	id_11	529	2465	577	4257	98
	id_12	16669	109	13	5	0
	id_13	30826	4119	544	0	343
	id_14	27534	7272	870	15836	81933
	id_15	47744	7666	216	1562	686
	id_16	2649	7723	0	0	6
	id_17	4630	15315	0	0	126
	id_18	18001	289	111	0	562
	id_19	2583	5982	12	3192	244
	id_20	9559	4786	23	0	418
	id_21	4307	426	0	0	140
	id_22	130	37	293	195	48
	id_0	195917	33220	6	25995	51391
	id_1	234441	146951	5	25	23339
	id_2	42868	77334	102908	2483	12140
	id_3	552473	228408	162	12016	46285
	id_4	1287916	35462	41	70287	79851
	id_5	1276291	44011	910	5003	51443
	id_6	22099	175834	276057	2040434	186795
	id_7	11463	83214	240	2977742	22283
	id_8	39111	140955	2508128	1932094	353400
	id_9	448758	691920	1600	7505	732453
	id_10	2173050	664075	3123	13155	4765143
	id_11	434214	37947	33	4711	109757
	id_12	1534128	85719	555	30702	223963
	id_13	35961	439499	711	7335725	288378
	id_14	1856514	197743	7988472	27486	112775
	id_15	1016022	414503	1598	770	18216
	id_16	180597	17210	52	99808	7049
	id_17	9766	18411	122	1319	1314
	id_18	607308	5821	9	30	23892
	id_19	108092	28640	178	8846	42556
	id_20	361706	120169	129	143	7372
	id_21	216683	700862	5319	3828	11710
	id_22	918572	421313	2158	1364	24303
	id_23	277621	111245	9550	2806	1853923
	id_24	74153	59233	124	440	745
	id_25	1047787	21654	6013	1224	16857
	id_26	813705	16126	2	212	3058
	id_27	2056684	617114	144	29717	39402
	id_28	727837	351689	7761	4212	19819
	id_29	14912	3947	61	7163	1325
	id_30	285015	95432	749	2269	3688
	id_31	555477	34884	119	1791	4591
	id_32	1602686	12992	847	9298	7898
	id_33	1034792	77789	532	44787	73520
	id_34	622520	47285	47	1730	3860
	id_35	160040	107686	114	10	135326
	id_36	1286765	177360	2238	416	165220
	id_37	636900	45655	955	4590	3635
	id_38	482838	147556	33	3649	1484167
	id_39	446314	26510	34556	11526	4633
	id_40	380793	179475	1046	30799	14307
	id_41	1633764	91302	419	0	11298
	id_42	1108176	287630	5418	6632	11359
	id_43	612205	91008	1875	2010	4686
	id_44	1475205	64826	1578	1634	226199
	id_45	5117425	216532	115	30059	389108
	id_46	1022397	711905	5605	430	152191
	id_47	686202	142399	79	13	36400
	id_48	1591488	337184	192	10515	53376
	id_49	341632	55888	104	4850415	138955
	id_50	108816	450168	3408	12260766	1063423
	id_51	243849	140977	83264	14144194	280068
	id_52	3742999	586577	38	14462	404822
	id_53	1536087	739092	8244	2900	515638
	id_54	478139	1070863	4346	11	16202
	id_55	567921	1004601	1624	0	16960
	id_56	1671867	259783	45637	22	201996
	id_57	354628	1399969	32	3243	50688
	id_58	285029	1832168	2130	12468	499918
	id_59	258445	65388	335	0	49002
	id_60	2164784	356938	81	561	99891
	id_61	6928996	994482	60309	3127	3981757
	id_62	1740016	551807	2132	341	2136568
	id_63	1836751	499510	209	1473	431265
	id_64	1664665	461518	10	8487	195509
	id_65	35421	85494	0	0	3503
	id_66	530797	276589	220	13	8160
	id_67	1483918	712710	440	50	75467
	id_68	3209216	113127	2125017	53	7379782
	id_69	332354	191080	29	17	7372
	id_70	1247464	229137	2142105	6614	30725
	id_71	472980	647255	112183	2121	8892
	id_72	5267644	255995	34	12226	580147
	id_73	2399006	108744	719033	30667	448649
	id_74	11728	29578	219	4008717	633720
	id_75	44566	47025	1213	2075441	145572
	id_76	789	35920	43	1325108	470598
	id_0	3209	129794	2	9	252793
	id_1	364	55407	75	424	61247
	id_2	26664	3002	385	0	20
	id_3	62211	16206	505	737	541
	id_4	0	34317	892	41096	238127
	id_5	0	9308	99	10626	67209
	id_6	3326	31	54466	180	36740
	id_7	2563	233	218	1	70575
	id_8	0	20573	0	1224	16387
	id_9	72	9485	116	52224	298792
	id_10	68704	299	17	0	95568
	id_11	18899	19900	19	85	6
	id_12	80216	6988	1999	0	3
	id_13	7672	290	505961	0	32
	id_14	10399	4391	55	120	433
	id_15	7176	11637	251	35	544
	id_16	27877	4746	764	1259	4165
	id_17	21459	1842	493502	4912	70
	id_18	8951	1490	341	676	50
	id_19	6447	1675	125	0	146
	id_20	9303	3696	611	710	44
	id_21	14621	37675	468517	0	4477
	id_22	10135	536	167	12	916496
	id_23	20056	536470	417344	50	6104
	id_24	23585	23	0	659	13
	id_25	9053	9539	7794	10	1259088
	id_26	60958	2912	298	1040	51433
	id_27	7669	2385	576	1098	179
	id_28	28740	317	0	9	21
	id_29	10834	5424	889	797	65856
	id_30	16314	4202	548223	0	10222
	id_31	2537	8375	2049	4224	128580
	id_32	109756	3929	1095	177	81
	id_33	10532	2918	161	366	257765
	id_34	24221	3196	25	63	350
	id_35	89074	3173	530	222	35238
	id_36	37110	0	1	0	0
	id_37	5112	2	0	0	0
	id_38	53231	11260	0	0	35539
	id_39	23821	3259	60	5710	807
	id_40	16866	4914	114	3206	371
	id_41	42059	12419	464158	720	158
	id_42	38330	2687	198	1613	29
	id_43	123921	77719	695	734	17826
	id_44	11984	10747	70	266831	1364
	id_45	46	3177	1061266	237068	176627
	id_46	47391	1288	1061	2417	18077
	id_47	1356	1138	0	26299	35
	id_48	0	7326	900	299496	177978
	id_49	0	88151	154	242195	64268
	id_50	5181	208	21	489	97
	id_51	20401	1226	182	0	67
	id_52	4364	54872	140	2561	102
	id_53	8313	9530	952	0	1578
	id_54	44331	1767	203	25637	40
	id_55	34852	21760	4	102	136
	id_56	148275	20715	198	47027	772896
	id_57	2	2558	846	2503	715623
	id_58	93364	33859	0	8	8683
	id_59	132	11510	1242	5757	850402
	id_60	0	4812	543	682	1481448
	id_61	2516	23416	14	90	44
	id_0	590849	332896	1	337336	102183
	id_1	2427111	37358	5	1537	2233653
	id_2	895717	23422	5	124649	147460
	id_3	2294318	271846	1272	469332	9178711
	id_4	1060529	145899	65	46764	131002
	id_5	644647	123495	195	570	57891
	id_6	1156763	684166	8805	2930	82049
	id_7	1498561	45620	758	55086	678276
	id_8	55339	4161	89	22303	993
	id_9	805204	793243	1653	1867	55354
	id_10	802686	721111	8010	342677	447071
	id_11	361051	4385040	142296	330990	3766925
	id_12	1034822	276902	273	17008	26854
	id_13	1627379	112468	243501	147281	253539
	id_14	339924	94084	1255	617	57217
	id_15	257207	48322	5599	6795	19505
	id_16	2500991	4250642	2158538	167933	1011560
	id_17	133819	126213	2774	14252	2884
	id_18	898227	24934	2285	11589	10496
	id_19	786647	50518	1553	50325	7120
	id_20	4331025	1364644	9428	13937	1047444
	id_21	711698	692786	8219	81648	447047
	id_22	537546	649887	2964	12676	35708
	id_23	430310	349229	10764	85935	64975
	id_24	2255718	380446	4311	2088	30250
	id_25	298251	171122	10919	181725	410454
	id_26	711335	533786	1200617	11631	21711
	id_27	681788	184441	2609	28807	216891
	id_28	1118762	491005	946388	107237	10086252
	id_29	203749	265572	429	10754	322734
	id_30	429553	223835	518	160087	20834
	id_31	1551802	476264	873	33021	57339
	id_32	1186920	997119	1053	5987	83039
	id_33	950758	444215	1484	23969	226872
	id_34	364552	110193	2083	1011	36276
	id_35	3524722	365435	417	145048	1329726
	id_36	516066	35274	1585	53564	6317
	id_37	1100392	333308	2666	2062	585865
	id_38	1474553	1034804	5714	40054	263012
	id_39	935272	510046	1326	2071	13137
	id_40	685495	844106	1518	1600	11182
	id_41	2000204	181775	1522	7954	23438
	id_42	1504309	193153	572	20951	17606
	id_0	140815	1520732	7715932	890	794849
	id_1	4704318	74191	571544	11	480564
	id_2	3111362	53289	667899	84	81270
	id_3	1257840	172897	4	957	45560
	id_4	1222789	81040	1137849	1016	9092
	id_5	280682	1773763	258	776	43817
	id_6	312996	5885158	755900	4405	1311533
	id_7	1532820	69340	18	9085	436654
	id_8	1514611	263546	171	11699	165726
	id_9	2705724	15976	389	4956	394517
	id_10	651030	109601	239	1669	69922
	id_11	1230447	335071	4947	4505	25060
	id_12	2693108	724955	13080	210	756468
	id_13	21127	400023	0	0	2416
	id_14	4855	18856	21	0	15536
	id_15	3036980	23623	1824	902	65281
	id_16	1781235	24212	906	0	271585
	id_17	581319	327352	2749	15265	839
	id_18	2979560	265822	2558	8317	263001
	id_19	271331	17594	11	294	6736
	id_20	545102	8684	949	2236	3979
	id_21	1344771	32865	3291	15551	446324
	id_22	1497688	273832	5192	11329	747777
	id_23	130788	112664	1870	11008	4647
	id_24	657216	276530	3095	17155	8821
	id_25	1824332	304703	385	3501	38988
	id_26	1439899	112487	3085	3427	1065800
	id_27	986079	42894	104	224	111561
	id_28	2496502	103442	2013	44345	25033
	id_29	1514485	46792	656	5992	441913
	id_30	2090960	320382	4126	5076	63930
	id_31	2510167	12361	8	3281	118509
	id_32	1195907	19983	709	3148	12551
	id_33	664619	27581	0	9682	4387
	id_34	512407	84264	5954	6307	15116
	id_35	57793	66714	726871	406437	42
	id_36	1484999	1284	56868	810	68238
	id_37	831430	98256	137	1313	8038
	id_38	1089451	35013	1307	10681	175780
	id_39	5046152	60204	525	14249	365881
	id_40	2277017	21827	406	837	130329
	id_41	3799626	276373	2870	61308	18092
	id_42	2613088	42012	3867	1702	4645852
	id_43	787613	409994	11320	2918	933216
	id_44	4978134	18560	4156	3251	2815574
	id_45	3208527	35361	419	88283	204977
	id_46	1301798	472942	30081	108996	721525
	id_47	890292	99185	5778	31	22320
	id_48	4270403	51640	1398	58838	5048469
	id_49	1141470	64961	3813	4204	3393
	id_50	3948017	1084677	1198	89509	14414418
	id_51	953873	126905	627	4046	11648
	id_52	62162	20204	913	8141	177
	id_53	462589	117568	671	22988	1250
	id_54	2266260	75637	367	1925	134538
	id_55	2904488	1078655	3309	42498	276824
	id_56	1087081	27943	38	0	66457
	id_57	3258552	45279	311	1013	6845
	id_58	3334155	982932	2893246	14554	1368404
	id_59	989288	101012	48089	0	20729
	id_60	5048806	191762	1576581	3114	697951
	id_61	8485617	248952	6210299	1108	1864128
	id_62	680062	1189150	7008935	9377	301804
	id_63	2641848	54657	1400	1702	10828
	id_64	864991	26097	420	149	124312
	id_65	52511	247656	426	288	10337
	id_66	249210	418708	349574	3181689	5167481
	id_67	3204976	40622	3651383	23061	1010793
	id_68	1149396	733613	733	1008	9359
	id_69	2339974	40153	3927	1034	167097
	id_70	986679	486861	785208	4149	8707
	id_0	236717	1113592	934390	1322	66183
	id_1	267211	1038952	1799018	5	100887
	id_2	31991	1050833	179234	949	260888
	id_3	298331	1481172	4384743	629	97892
	id_4	579292	1910040	507	418	982527
	id_5	2764860	12340007	3022313	25618	1836533
	id_6	1485369	8943986	2104436	5705	391779
	id_7	591921	6829939	703	5662	350592
	id_8	984365	4657754	10464	18137	1090135
	id_9	531537	149060	741	641	616
	id_10	1873285	12450	418	1470637	15348831
	id_11	310469	40581	423	19904	4845
	id_12	624762	59183	2939	30812	136537
	id_13	2533137	255115	2137	140707	4482000
	id_14	2420451	294089	1930	113575	329908
	id_15	2266058	363188	866	285905	3081400
	id_16	3991506	15863	1100	29394	1205986
	id_17	1432784	459765	2871767	2696	69348
	id_18	6332493	94431	154921	146422	82717961
	id_19	4331129	66311	10432229	6328	3432348
	id_20	6825363	142728	154741	400918	31938931
	id_21	7266998	402192	6084	599843	4776001
	id_22	6731475	103043	2732606	6747	24021862
	id_23	4325664	309970	1122	1555735	21870182
	id_24	4812048	158100	2127	73027	5397194
	id_25	3427935	280410	9359	5179	724099
	id_26	2251244	23979	11	12154	1992896
	id_27	7245677	293704	891925	4567	20467966
	id_28	1648119	19562	1050	171	4232274
	id_29	1063671	1075876	1099	2872	447971
	id_30	26184780	224290	4094904	19879	20611362
	id_31	4009597	189408	9205	110265	15925779
	id_32	10017344	6425	52527	291	19940501
	id_33	6976379	114754	1527	78697	8747199
	id_34	3248772	164846	3742	518	5676907
	id_35	1564243	85587	4629	53476	2316891
	id_36	5173387	847760	94383	41373	11513749
	id_37	4620109	386387	3735	177	7450669
	id_38	6884901	40322	1281	2794	4063422
	id_39	5957415	117330	43	5361	547474
	id_40	1733677	181232	778	124483	2955242
	id_41	1986801	509577	1150	31541	49413
	id_42	5045528	1008374	54	2646	3484162
	id_43	618103	835832	616	39541	2555
	id_44	1333307	50995	7114	272957	196833
	id_45	3227393	306156	4615	5388	81703
	id_46	6195132	149248	658	10831	1706103
	id_47	3896134	219583	3563	4229	2096122
	id_48	6216248	43027	1891	25902	9172275
	id_49	3983954	33117	1681	282885	1143684
	id_50	937831	40902	172	6513	329805
	id_51	5194697	167984	1206	7478	887977
	id_52	660759	451702	417	5619	1489
	id_53	1394218	57488	45	6632	10875
	id_54	873561	171413	1605522	137795	907946
	id_55	1552615	649138	669	130171	194037
	id_56	739050	104294	376	4710	121853
	id_57	2088010	96027	1166	17872	373736
	id_58	896071	45303	424	2389	604595
	id_59	9425192	332586	232	50700	11185284
	id_60	7367012	44292	21571	79995	26075559
	id_61	6757288	13143	766	116854	3802376
	id_62	3666522	9309	2852931	64850	10944195
	id_63	4553327	116961	121344	54991	12445201
	id_64	4829225	54933	5524	42028	24220490
	id_65	7638439	18746	701	1258	14142055
	id_66	3926172	24855	2310699	39553	10643747
	id_67	3883891	535303	4016435	1333	16773158
	id_68	5335552	64468	9546	94438	28835268
	id_69	1205780	47825	809	58	3001273
	id_70	4650025	76485	1134315	55631	5567288
	id_71	1419989	647299	202343	63392	91423
	id_72	5177111	909252	3721	0	10615819
	id_73	13720217	96407	1578	110388	23342071
	id_74	3092537	215371	1087	476785	6156818
	id_75	6657107	1027923	2910	645	7588167
	id_76	5341569	241579	100544	7334	2698505
	id_77	4329408	873489	188887	1370042	9747847
	id_78	272168	572393	4836	410	3633
	id_79	477833	454361	2339	75470	6350
	id_80	2406480	990315	10230	94009	1920241
	id_81	1793303	125990	4992	302373	364167
	id_82	1552339	413581	1552	11079	1251206
	id_83	4321732	127775	3550	283950	5014486
	id_84	1051528	72310	736	137275	1665748
	id_85	3654290	76335	1235	39653	244173
	id_86	4662541	305190	1334	5283	589888
	id_87	1263382	205740	1575	72656	906127
	id_88	3960516	225203	900	24125	692455
	id_89	6480202	214007	147	24179	2948788
	id_90	1580130	137931	959	28604	1606686
	id_91	526415	19945	107	0	12119
	id_92	2316917	108196	1413	43952	447739
	id_93	526462	392799	1016	7682	41526
	id_94	6047320	1323078	2315	333395	13835491
	id_95	1574327	28925	3230	799	1074368
	id_96	4669615	518054	7113	1879662	2942685
	id_97	1715344	854382	1076	28707	233209
	id_98	1101125	222107	7824	154117	529582
	id_99	131423	20608	91	45830	141084
	id_100	2853009	143825	1067	220231	82177
	id_101	5246605	391815	2972	100719	3486352
	id_102	3421369	200312	3094	4561	15909
	id_103	2136790	113707	1314	1344219	8725686
	id_104	4033985	517980	152	69265	3720627
	id_105	2334732	89653	289	16350	14971
	id_106	1501460	28157	54	52705	954684
	id_107	5030410	282157	1801138	1734785	87133611
	id_108	3310371	70130	357	65857	131073
	id_109	733000	381159	496508	141944	17722935
	id_110	311754	126861	10937	87825	1759
	id_111	1613464	371997	568	755367	15820
	id_112	7164463	37354	1057	897403	22309758
	id_113	3115615	59332	608	9727	6343583
	id_114	1388105	142934	1408294	136220	16214240
	id_115	855208	514676	465	57910	20065
	id_116	2425289	205259	1141	1186271	4227593
	id_117	1049206	1947556	6052510	39452	501286
	id_118	1796153	53313	146	5255	79547
	id_119	1679195	188598	9202	2498328	33623911
	id_120	1173035	2317987	2063533	756838	8319974
	id_121	818155	1620906	254295	22865	596239
	id_122	1046916	1745273	10261113	87940	24984120
	id_123	406169	570497	4403508	56	56343
	id_124	2284165	623317	1145	7520	617760
	id_125	1336938	2286492	9934	30631	2888245
	id_126	607478	2384109	2311	5011	355775
	id_127	1461470	2017182	2583	2408157	2081596
	id_128	2766683	2972934	6515146	97129	16429142
	id_129	545651	2419477	286	2007	1940081
	id_130	395394	1524130	2845823	4390	1069433
	id_131	532957	1599369	2274	2751	2147504
	id_132	624034	2339565	2907158	185554	82195
	id_133	107941	346664	1226	10094	28542
	id_0	16337	435031	14526451	814690	556272
	id_1	237233	388701	10634040	8377	1141278
	id_2	163709	157598	11180	3283	206189
	id_3	35241	363262	19040	2868	9735
	id_4	743037	1944870	17112949	1731	7685864
	id_5	1285332	673071	10493857	39615	5545016
	id_6	334665	200205	482	0	17783
	id_7	11479	10845	19	7263	177
	id_8	55993	464761	192	0	42795
	id_9	1686808	72628	3038	313	524095
	id_10	1641555	80027	355	8845	34894
	id_11	855976	41426	7743222	129	686009
	id_12	758028	49943	519	4194	13040
	id_13	1002098	11057	3508	15	11599863
	id_14	616482	57259	6672	6952	26412
	id_15	1354754	112567	1303	39030	2094679
	id_16	1089755	291872	5	0	6027694
	id_17	405711	22818	589	0	8539470
	id_18	1834419	346515	2992	27715	193933
	id_19	522442	46241	23	11404	363
	id_20	1285278	78541	394	2688	117637
	id_21	2828680	208001	1390	18133	7301031
	id_22	558257	51245	1607	20072	13465
	id_23	537278	786545	1496	9891	28279
	id_24	1199961	303682	5340	27836	220569
	id_25	956145	53447	4813	376	11750
	id_26	2464061	202855	5163	51275	275630
	id_27	542977	23560	2178	16172	114923
	id_28	1001144	622742	1263	441	30728
	id_29	924028	38948	4633	366	123772
	id_30	2598860	255930	579	124790	151217
	id_31	1677057	211843	3443134	57	2762877
	id_32	75809	207003	845	374	15343
	id_33	1416724	776096	4803	41611	2025746
	id_34	1405076	117636	5604	13234	60365
	id_35	682390	59573	136	405	5953
	id_36	279961	43440	3219	2197	332354
	id_37	89731	94472	62009	5885	5966
	id_38	160099	82090	2941	358	63706
	id_39	1137477	145600	1348	82549	25549
	id_40	2075133	412870	8530	3797	6317
	id_41	280690	282860	10710	3261	147120
	id_42	1307842	286830	27725	4660	76994
	id_43	451979	169293	2800	20265	114070
	id_44	122503	369240	1193	1204	19352
	id_45	1944203	141693	1713	120888	262114
	id_46	1887583	89041	1323	54050	8421
	id_47	1565333	63329	373	1804	843628
	id_48	455845	347791	3668	15397	4058
	id_49	301631	40189	415	0	7555
	id_50	709519	28267	1497	24039	1676
	id_51	1678058	422220	5493	19318	27540
	id_52	401950	164884	927	906	21948
	id_53	3633079	543736	531	3628	495436
	id_54	244652	106324	17936233	2715	68415
	id_55	688160	39304	6132	104303	274923
	id_56	704660	520692	5231	1989	6484
	id_57	702646	59740	6269	1422	110211
	id_58	546338	43829	4323	0	24143
	id_59	176695	840414	258	1088	73194
	id_60	217754	44816	10139	6	21049
	id_61	41044	33624	88	10344	362
	id_62	1149961	1005575	3109	11944	91852
	id_63	1901080	2739905	1056	1300	623904
	id_0	30062	6228	254	329	1385942
	id_1	678948	16433	26173	7301	3175526
	id_2	217173	8434	1515	5103	9517
	id_3	611785	31954	6637	3226	2055
	id_4	184973	25129	109	24071	962962
	id_5	320750	82283	45	149	126598
	id_6	1147338	27294	1191	3427	181338
	id_7	138408	2255	3382	542	1162
	id_8	1324211	67469	0	19577	41729
	id_9	1986773	26325	182	33152	225521
	id_10	3751076	82169	1435806	16522	94678
	id_11	233873	4239	5075	3974	9766
	id_12	1017854	23134	290	6954	62772
	id_13	484672	39228	780	187	74587
	id_14	914364	74755	2319308	10493	2396
	id_15	504977	64989	18670	10170	191040
	id_16	2013407	78940	1725	1081	1974956
	id_17	860122	10206	1074	895	132118
	id_18	1013252	22299	66588	2180	6761
	id_19	981253	17509	16020	77170	1867
	id_20	1159551	170645	1127	61	5177
	id_21	296401	36250	8408	5472	484778
	id_22	233236	31656	753	224	1974
	id_23	1467961	215294	9754	1028	12198
	id_24	348057	36687	4962	4546	1356
	id_25	843898	70294	7874	1247	5065
	id_26	1500827	134002	3188	105554	292458
	id_27	1106273	56508	14430	0	850677
	id_28	1123020	30616	11028	6851	377458
	id_29	1800127	76098	4623	551	36343
	id_30	829602	18197	10238	2085	173119
	id_31	2564451	48714	3879	9253	212512
	id_32	4921158	90376	9984	665	434055
	id_33	3980420	50847	166562	3033	237850
	id_34	538925	111240	552	3651	30781
	id_35	1867079	144961	3677	6218	460780
	id_36	1206525	115538	255	2777	1775190
	id_37	1328259	20859	1962	1018	198340
	id_38	448486	561790	7185	1633	955347
	id_39	975129	7891	1014	61704	838433
	id_40	1145574	67071	8027	24732	47136
	id_41	676584	94887	1715	5869	3168
	id_42	2261530	97629	2505	5750	300953
	id_43	966171	63690	2835	269	37945
	id_44	582328	30751	10257	7494	228521
	id_45	783246	131631	1459	18261	47667
	id_46	2557162	33479	7816	63216	209201
	id_47	2636349	77160	6321846	549184	62323548
	id_48	2814740	74001	2897	89163	96913
	id_49	512460	188939	1827	5358	2343
	id_50	1903951	146335	37	20567	255165
	id_51	1225715	215086	772	12523	49990
	id_52	3826663	131637	89434	1659726	477839
	id_53	1639621	163471	1024	2265	44588
	id_54	1264658	188786	293	11287	15721
	id_55	2271149	53186	6054	2810	264823
	id_56	1411986	44746	3327	7190	39152
	id_57	2107647	59566	2652	2985	104701
	id_58	2078964	52748	757	7685	187361
	id_59	1810438	38229	2256	112278	200268
	id_60	476910	60145	3580	21593	16274
	id_61	247973	50350	8682	580	3103
	id_62	606983	49550	11818	90528	8575
	id_63	392084	66351	8965	9648	220708
	id_64	2580342	29651	268	13466	137891
	id_65	2695099	244259	1121	29742	13017
	id_0	2439130	34802	2614	369602	323951
	id_1	2127956	139687	4342	49417	6760078
	id_2	3701446	60491	2873789	15588	627038
	id_3	217868	45155	88452	76604	3125804
	id_4	2546950	5364	0	7831	1160600
	id_5	3466556	90125	1872	92906	164398
	id_6	207544	22874	107	0	1694
	id_7	158830	3994	0	1606	8458
	id_8	2142125	1268993	2028051	1641	2488894
	id_9	2459883	338886	324693	208429	64743
	id_10	2273448	109469	3931590	346747	529529
	id_11	2171428	516576	358865	41445	2064524
	id_12	2054028	144284	1582	36816	498158
	id_13	1215421	132097	1399	11377	64539
	id_14	5007372	134408	3304	273140	4555573
	id_15	5089791	222866	1589	70367	3016475
	id_16	3640352	48645	218601	483690	2417653
	id_17	2042112	44737	4662	189144	346020
	id_18	3179523	112318	176577	131721	1689789
	id_19	5778867	147525	4883	17103	22772106
	id_20	2066099	269613	858	118395	499238
	id_21	7199210	202875	3857	98758	45143285
	id_22	759601	65237	8157	822379	1508038
	id_23	1072488	84716	1024	469	500442
	id_24	5070562	549594	4766	6596	8266065
	id_25	3641383	61267	600	46815	2530715
	id_26	3274090	135675	8941	22928	1689787
	id_27	7179177	109035	4558	895049	281665
	id_28	1145809	362806	10253	65635	110169
	id_29	5451445	93906	13566	123208	4987367
	id_30	3017583	364424	9296	32422	1073153
	id_31	1385646	97562	242695	4692	53645
	id_32	1415157	125173	5093	38390	111566
	id_33	3659953	112304	5271458	90241	2765610
	id_34	4954654	90433	326	2399	6489251
	id_35	2721004	107970	5288	382389	249775
	id_36	1970073	558592	37901	545183	2632749
	id_37	1251957	89927	43230	41022	382551
	id_38	1179288	80025	824	2556	745384
	id_39	7135683	171893	4079	1078960	2568736
	id_40	1851630	204780	1860	95360	453882
	id_41	2923065	340361	3056	673744	1783495
	id_42	4483093	97946	1549	33660	6350089
	id_43	5731070	352672	3103	1589838	9042538
	id_44	3262942	54181	3751	39267	3467506
	id_45	2195242	200647	352	72877	1351127
	id_46	2770136	42734	12511	334676	1741199
	id_47	1728081	110478	11168	22520	1363383
	id_48	1586540	145868	1184	63072	1936762
	id_49	7165183	374696	34714	4200825	12917077
	id_50	3736632	485518	2063	18866	4145450
	id_51	3059829	31749	11310	29607	6895076
	id_52	9947067	371158	3791	257781	3952764
	id_53	5540972	371946	5182	316704	9437157
	id_54	4058367	403127	7947	449729	4220730
	id_55	4236445	112387	6872	31648	1578055
	id_56	3555112	45639	2348	114946	419744
	id_57	4986899	190777	517	309985	1254190
	id_58	667762	139115	4796	220569	522924
	id_59	2301051	522991	1398	14398	1630738
	id_60	2507692	17517	858	199512	314800
	id_61	1719357	440900	37594	217356	4420723
	id_0	864924	4634	18197	1531	1765
	id_1	559928	23270	3652	6847	7246
	id_2	578100	240491	3283	6791	1446843
	id_3	438357	74444	1371	20354	538027
	id_4	951540	57322	6572	6218	287130
	id_5	205291	65551	6389	2195	8577
	id_6	1145116	172214	1731	1	21904
	id_7	361770	80794	2951	555	12849
	id_8	412793	167702	33366	68342	5955
	id_9	1999909	324419	3850	1756	63515
	id_10	701057	92072	1130	3893	3901
	id_11	856842	1310606	35502	709	296075
	id_12	2303613	750604	665	33056	242276
	id_13	946874	1588555	1383	5913	109799
	id_14	447917	222118	28963	16406	209225
	id_15	991139	136446	7074	1524	2820418
	id_16	2342908	259546	7287	38273	113447
	id_17	1574548	861294	2046	2158	204196
	id_18	447262	72543	16990	22599	1244273
	id_19	476218	82894	12833	50671	3424163
	id_20	1155808	533641	5025	87360	21759
	id_21	1728240	64659	4499	9190	460667
	id_22	3345678	67269	22773	42782	16014571
	id_23	3133997	126065	6767	43977	6043136
	id_24	4329706	1228597	203886	16374	19378387
	id_25	4307338	1176439	219519	8303	10993550
	id_26	148644	183582	1302	6899	3031
	id_27	1450759	119389	960	38	391828
	id_28	2128446	4110003	62842	21644	6355202
	id_29	1886256	242771	3539	47424	57307
	id_30	4783321	45351	510	380	1166434
	id_31	4407336	40931	875	1003	1528651
	id_32	4150180	404655	745	44201	224804
	id_33	4591283	462963	21002	43444	627943
	id_34	2166463	442397	10960	38538	17398
	id_35	1175564	74235	3847	17169	366591
	id_36	3228665	92435	53382	22142	266287
	id_37	2043033	162820	1191	251049	10081935
	id_38	1959790	75557	74	84897	19814844
	id_39	1617792	522081	4247	0	103723
	id_40	2041832	109209	1215	1865	3855033
	id_41	325682	267676	10136	14634	23350
	id_42	4601574	472622	8831	3742	3358272
	id_43	2417489	313204	634	184734	1136458
	id_44	2037580	98838	5867	117485	418280
	id_45	1285158	136122	3130	2404	69929
	id_46	2488987	129533	2183	22386	183025
	id_47	199610	514032	5720	414	4636
	id_48	352000	274602	976	48006	3915
	id_49	1494370	71743	980	8479	145196
	id_50	2962874	115629	198	5754	1200040
	id_51	1444357	193268	1255	3635	117610
	id_52	1492175	794950	6780	97206	1949486
	id_53	844187	551264	39442	39582	644492
	id_54	899329	263151	7880	36578	165638
	id_55	265650	120815	389	3292	3035
	id_56	2347265	469331	714	80189	183045
	id_57	8171411	305350	748	4886	8530526
	id_0	790	14439	580	17539	139
	id_1	37914	4782	0	98517	300
	id_2	811286	360854	1654	17049	19488
	id_3	2142733	239126	694	148069	2509190
	id_4	1044707	436230	2476	2561	1465658
	id_5	3304144	139805	448	79	1648602
	id_6	565800	18855	793	19656	7262886
	id_7	782715	48255	678	2265	217108
	id_8	6195130	138375	3480	38531	1555028
	id_9	694998	67947	2683	0	8024
	id_10	430978	1347400	2611	9815	28278
	id_11	1236255	88245	6541	455	626265
	id_12	664990	354578	4033	48071	33266
	id_13	2185164	148642	10540	4116	1549659
	id_14	1753791	41983	1121	3636	594590
	id_15	469692	116501	119	19877	13917
	id_16	2855531	121531	2458	19687	425928
	id_17	1220630	36500	981	2530	2615297
	id_18	3488313	47033	166	12960	23973
	id_19	3054339	178060	495	11052	55467
	id_20	2663368	1052511	191825	101623	5301468
	id_21	3964920	383525	11361	434498	246668
	id_22	4442276	507965	8462	109922	493061
	id_23	3135787	35524	1642	32976	2843491
	id_24	1218983	302580	33403	8553835	612167
	id_25	2976620	34243	20271	71327	1621914
	id_26	8761760	440358	27993	5738956	4440070
	id_27	1213820	136888	3069	21339	140860
	id_28	2690608	265226	34344	334731	1140940
	id_29	3053883	164399	2749	15171	3401563
	id_30	892818	168917	8399	6109	31476
	id_31	744028	75163	368	238	2234
	id_32	5780430	101289	3697	56869	14908315
	id_33	154184	110334	986	1441	7219
	id_34	2642120	124256	737	296198	185123
	id_35	3667398	205891	268687	31208	93325
	id_36	5611393	64180	5999	17789	1945894
	id_37	4350009	25153	208	61751	3580629
	id_38	3721372	24051	1028	9534	1027001
	id_39	4432892	105383	337	354596	204084
	id_40	326380	393993	1793	59379	3387
	id_41	3029742	60853	2639	13918	731769
	id_42	2118997	61883	214	205105	35035599
	id_43	6868836	116532	550	1212	10384509
	id_44	565980	432603	2027	45515	2702225
	id_45	1508351	102733	86616	259944	1004474
	id_46	4061362	44896	1685	4976381	7928735
	id_0	411183	4107	324	564	2448
	id_1	10365	547	24	3622	22361
	id_2	474622	59124	1259	8609	5256
	id_3	293180	92721	332	20268	19438
	id_4	1156205	70517	1016	3888	125385
	id_5	487213	88420	747	10914	33727
	id_6	658211	442008	2941	134	25019
	id_7	627122	330313	2006	43995	33085
	id_8	628308	4631023	29349	8711	858793
	id_9	1253396	59684	5045	12192	39189
	id_10	2499381	926676	10701	7788	154320
	id_11	1672668	107794	348	1794	131558
	id_12	1443005	228173	18538	88899	292100
	id_13	1131669	636157	100117	68746	1020842
	id_14	1525018	145564	1530	0	89845
	id_15	1414272	310548	24544	1798	292985
	id_16	1533560	335567	470836	42516	1196004
	id_17	2995593	173510	32414	2978	150220
	id_18	1330895	73775	860	108	1334
	id_19	1164828	211301	50847	27242	375719
	id_20	1251648	190757	1540811	5301	405575
	id_21	1806087	124146	1716	35587	97401
	id_22	794062	193559	100	18470	4222
	id_23	5502560	117887	233	19532	491966
	id_24	717341	611863	1362	4307	32324
	id_25	4301933	34135	6097	11878	172981
	id_26	2135698	445590	1670	1024	221320
	id_27	1878471	108409	686	229	923764
	id_28	1993452	144608	209241	15401	2663265
	id_29	911031	607543	8292	6571	21059
	id_30	663478	210770	7327	2859	30613
	id_31	3595609	374641	4633058	12312	1483589
	id_32	83305	1586170	3605650	62135	41077
	id_33	726726	498613	3118	31468	5790
	id_34	871157	48648	703	27896	5308
	id_35	2203134	490549	3843	511765	149566
	id_36	1323406	40779	4722	56323	39331
	id_37	1443728	634822	1760	35032	50460
	id_38	1666342	39851	2202	115387	741626
	id_39	855617	45076	190	6041	120933
	id_40	1544825	81708	1003	17421	1442949
	id_41	587113	248560	447	49525	522579
	id_42	729538	144118	3686	20892	7761
	id_43	1893351	210530	45603	50413	458748
	id_44	1565567	6784767	883328	25753	657730
	id_45	422047	372418	1091	16703	13572
	id_46	745714	63584	51	9126	1871828
	id_47	404392	174152	2514	347	101486
	id_48	913686	31231	424	11381	76142
	id_49	863756	263256	1026	4987	17534
	id_50	919310	114083	4123251	73094	45772
	id_51	896114	317408	25988	70292	74350
	id_52	510938	395774	706552	85198	5988
	id_53	446742	311374	695	21397	198469
	id_54	1634910	262878	3468	256490	33647
	id_55	1025163	405042	196462	75841	1748
	id_56	812246	480735	1386622	61	185174
	id_57	1364238	976555	2682	60168	75743
	id_58	895833	939219	5181	43654	364902
	id_59	4411128	568720	893590	113206	1675026
	id_60	402840	472324	3866	10806	8778
	id_61	431195	191209	1221	19603	45967
	id_62	406674	1266151	2110	24053	18286
	id_63	1360363	56563	9633	22671	88242
	id_64	1289263	707153	1041	1695	427294
	id_65	1430143	90683	830	6356	2088663
	id_66	371146	428441	7125	0	183589
	id_67	4193020	269651	23122	29089	97149
	id_68	1478890	162186	10542	300401	157780
	id_69	2779812	119179	5	7508	72792
	id_70	349710	267802	973	489914	242123
	id_71	4354171	812578	17682	64825	1161812
	id_72	2450208	69873	2728	441123	44391
	id_73	1708673	220635	275890	199152	150266
	id_74	1793164	223779	6940	75757	39001
	id_75	328100	605861	837	75244	140313
	id_76	829161	813793	2717982	21523	56374
	id_77	69089	137023	1162	14337	6769
	id_78	1005901	81417	819	273246	39420
	id_79	1684112	364157	2571937	73198	394093
	id_80	571783	486046	258	14192	172769
	id_81	1167241	327644	9718582	3697	99958
	id_82	2887340	190845	540	43007	300941
	id_83	953107	478568	6628	36458	9576
	id_84	3410960	152393	2381	59786	108111
	id_85	4336399	185299	647	322548	8917928
	id_0	543027	61500	8691	252	338075
	id_1	673164	345936	19069	426	320530
	id_2	155424	40377	63458	2089	65042
	id_3	258995	15458	9062	2007	3695
	id_4	1068690	117290	891	18789	2118318
	id_5	780836	939247	699	600	2058656
	id_6	1638428	627566	6682	3792	126236
	id_7	4899697	79708	4242	96618	7477187
	id_8	7929	773	0	0	1
	id_9	74843	1624	0	9	19
	id_0	5717	4574	249514	0	61
	id_1	2031	15630	36	9985	6
	id_2	663	6108	0	0	0
	id_3	20574	213	28	804	23
	id_4	1559	0	0	0	12
	id_5	11931	6368	0	0	5
	id_6	2365	27259	0	0	4
	id_7	212	0	0	0	0
	id_8	3600	7504	0	0	592
	id_9	3427	1026	17	0	78
	id_10	434	3208	307	0	417
	id_11	2133	13	253358	0	0
	id_12	1239	1530	78	0	0
	id_13	4783	27600	4456	0	168039
	id_14	8035	152502	0	982	214
	id_15	857	84660	2	0	99
	id_16	2463	81240	1262	2	166
	id_17	978	16910	304931	0	4876
	id_18	15175	17	389	0	85
	id_19	9645	2825	428768	0	469163
	id_20	1172	0	0	0	1
	id_21	2369	4136	0	0	13
	id_22	1568	112314	13351	7496	143658
	id_23	37466	4026	0	0	28
	id_0	5339	12920	135	40251	45961
	id_1	31985	846	314921	0	162
	id_2	16470	2	6	0	194013
	id_3	0	9390	713	7256	0
	id_4	5	3651	51	30530	656155
	id_5	1193	520	131	276	282856
	id_6	1824	105	0	0	53
	id_7	2425	3480	663	0	224484
	id_8	15662	981	2	0	89962
	id_9	8117	2319	0	0	96297
	id_10	1666	0	0	0	395701
	id_11	4590	1302	26	612	419502
	id_12	1833	5674	278	0	0
	id_13	1734	0	0	0	41
	id_14	10708	6555	0	247	18794
	id_15	22	355	3	19	2930
	id_16	909	915	14	434	99
	id_17	520	2542	0	314	1
	id_18	4373	5664	94	709	12
	id_19	651	0	0	0	62
	id_20	7772	0	0	0	465266
	id_21	2927	88488	34364	0	180994
	id_22	2689	0	0	0	927259
	id_23	1659	114	102	0	15820
	id_24	25930	21	16	4028	899053
	id_25	50582	8301	1	0	180770
	id_26	54028	1204	745973	6679	1198189
	id_27	5088	11307	49	0	498506
	id_28	40220	35662	128	122	732079
	id_29	4213	243805	60	18683	3188638
	id_30	20847	248	0	255681	1133221
	id_31	43330	1070	0	5522	0
	id_32	3093	91	16	0	66
	id_33	105288	654	0	1507	295315
	id_34	25811	5593	153	1267	889750
	id_35	16208	1203	39	299	80619
	id_36	28802	4181	634	341	896470
	id_37	2353	1704	118	0	10
	id_38	2105	132	34	0	308
	id_39	1720	2627	568213	0	120
	id_40	6838	130688	70	999	137
	id_41	5288	6916	539480	0	123
	id_42	6481	281	0	2226	2120
	id_43	1133	0	354002	0	22
	id_44	10588	71649	1456245	934	765379
	id_45	204	25	24	0	4
	id_46	163	83	0	0	305908
	id_47	5836	0	0	55	670950
	id_48	1875	5891	21	74	176
	id_49	879	1625	389170	0	107
	id_50	1666	20419	1599	17075	158
	id_51	3817	17250	77	1664	641
	id_52	6650	859	0	0	6673
	id_0	423600	43007	136	1693	6126
	id_1	1368220	26487	13	1841	181143
	id_2	579188	39074	1010	10483	18543
	id_3	1524053	403045	553	212845	384343
	id_4	118883	5664	0	721	170
	id_5	2201885	331763	3	6056	175301
	id_6	1454048	119506	0	14878	61120
	id_7	3046628	39598	774770	3072	21051
	id_8	96744	105043	340380	538	828
	id_9	1037312	43037	204	4493	19917
	id_10	1525701	455078	627372	429800	20589857
	id_11	644705	260531	2071	5996	1556950
	id_12	2016965	457865	20894	383647	3968110
	id_13	1088005	11589	11625	6099	71649
	id_14	486129	31157	18	978	1764
	id_15	346819	32956	13753	1887	23752
	id_16	171226	209878	2068149	0	2247
	id_17	129875	274600	0	173	770
	id_18	19952	550306	8377	0	406
	id_19	2230470	291245	5323	1681	31310
	id_20	1173376	305354	2952	1867	23957
	id_21	1052850	1181758	2537	829	11742
	id_22	346938	67430	1069	14130	3941
	id_23	28633	162129	1667151	3812	6991
	id_24	124265	68880	331	70112	1862
	id_25	1452304	296418	366	1362	395026
	id_26	1604075	111094	17	30104	45994
	id_27	7593	122312	78858	8979849	291940
	id_28	2565804	184287	393	16689	975786
	id_29	953323	80600	215890	18893462	435865
	id_30	2040454	194309	10	1346	637269
	id_31	656782	1764447	11904	34541	15648
	id_32	3071202	508822	2445	36775	730542
	id_33	252200	37835	2855693	0	228930
	id_34	718175	43433	6139	7602	229769
	id_35	360615	62856	135264	2972	6581
	id_36	1321134	19010	378	67	116189
	id_37	94259	68433	2318875	15	122980
	id_38	64142	22697	33	1253	556
	id_39	649196	218761	289	4232	671681
	id_40	3013087	45032	449	301	389151
	id_41	2112074	403911	561	1	768815
	id_42	1649621	926777	235	16827	12685
	id_43	1559190	513211	3572	11	450218
	id_44	603770	104909	693	113446	4720
	id_45	1490741	39224	26490	1295	318814
	id_46	433803	248071	1181412	2849	44401
	id_47	150127	84441	1149123	208866	670593
	id_48	1390168	980680	4098725	2213	238221
	id_49	1565862	844531	489849	41461	2918312
	id_50	1615969	96624	559	1565	2477642
	id_51	1649116	104528	498819	161282	15336
	id_52	119002	155875	2735247	46446	6219
	id_53	340854	430416	6449	129	21349
	id_54	1877015	1660014	91184	80	94336
	id_55	2302974	78238	3110	303333	223703
	id_56	2238756	66911	2775	26	209741
	id_57	1284911	733360	585314	21096	68350
	id_58	1314926	920629	13521	2039	109780
	id_59	2966804	150384	1810	26705	335360
	id_60	1632897	450130	747	1655	76510
	id_61	856316	67598	330	131536	5751
	id_62	456111	894839	5304	4574	17461
	id_63	1548300	267969	603	7614	42053
	id_64	559264	34942	567246	11521	39497
	id_65	1663138	645251	63	538	304847
	id_66	2216070	577895	340456	32944	3465100
	id_67	1893476	38994	1476	87157	532646
	id_68	3483232	192514	900	7	4388674
	id_69	671310	121530	1007212	32	779168
	id_70	1311016	1118960	134949	726	29885
	id_71	2910228	60516	103	2872	140950
	2017
	file_id	Fold	Dark Spot & Foreign	PenM	Edge & Air	OoF
	id_0	1781928	2673244	10196	56701	4500278
	id_1	1581169	2730979	11170	42037	2377702
	id_2	7652312	314510	1754	72996	7357381
	id_3	7623680	299407	1110	43781	7085568
	id_4	1852635	71647	5487	3660	259355
	id_5	2412472	227302	31781	36029	134957
	id_6	2793483	109228	835	1763	52007
	id_7	2451161	183010	2838	154542	386107
	id_8	2924059	447753	1733	127982	487578
	id_9	1544965	1199808	9423	6075	90540
	id_10	1837303	511375	2745	1286	1309990
	id_11	3631591	1925682	2428	318148	4721400
	id_12	571255	1835514	901265	5684	3640
	id_13	1815722	197412	3610	26130	18795235
	id_14	2547598	1803999	21376	8367	2909110
	id_15	210664	952192	2653	88234	268985
	id_16	810477	182822	27190	326830	94422
	id_17	1239401	1296909	32572	304542	2073099
	id_18	1193363	357687	1612	1970	4686440
	id_19	1203691	235770	4130	20781	5117
	id_20	2561812	75300	2758	6235	34638
	id_21	2458554	148639	3486	4012	17529
	id_22	4960716	227100	2782	50352	71047
	id_23	2848261	394070	1021	35742	29355
	id_24	3570125	694336	1108	19010	1055031
	id_25	920514	64142	283	1895	2730
	id_26	3668793	300213	8448	21456	13804550
	id_27	257825	296892	2206	7815	8087
	id_28	4809184	121758	8895	15058	2521055
	id_29	787199	2226864	3411	102054	77747
	id_30	3794930	185679	5988	30480	1956150
	id_31	1791195	835901	932	753	76147
	id_32	15272619	998267	36940	541420	7165173
	id_33	3208760	342013	1504	39427	5720692
	id_34	2089238	326949	8344	5471	19434
	id_35	5892129	647065	5431	34332	609161
	id_36	1979497	227214	3358	128652	932541
	id_37	2621864	85333	4369	5214	18582
	id_38	2280529	112989	704	309477	317122
	id_39	4824331	134552	1554	97135	5662189
	id_40	4200206	334898	1426	21192	10737179
	id_41	4833333	226064	2848	51811	33390
	id_42	4070398	195592	2677	192977	1479854
	id_43	1719994	1641971	1379	11108	710159
	id_44	2721104	471667	1985	74473	358193
	id_45	3144159	1252336	1065	3863	3445856
	id_0	1712	6714	2001	1002	0
	id_1	20117	1981	4	0	9668
	id_2	14161	1651514	5541	2738	310142
	id_3	3152	89	792	118	97
	id_4	12456	706528	65309	3952	142771
	id_5	16084	1279	0	104	9
	id_6	18550	3632	7702212	12	455523
	id_7	66382	354	14	0	0
	id_8	182473	8	0	128	748
	id_9	0	2869	0	5424	51482
	id_10	82	516169	170955	417	254612
	id_11	460	5740	4836	0	995483
	id_12	62	19	77	0	54
	id_13	0	2675	49	44493	124840
	id_14	99	0	0	108	813184
	id_15	9624	0	0	0	544
	id_16	872	1113	4852473	0	23
	id_17	642	0	0	0	20
	id_18	569	2	0	0	7
	id_19	39264	2922	446	0	71
	id_20	5656	2882	18	0	21215
	id_21	40	7	0	0	71
	id_22	12880	38573	1415536	3	454
	id_23	0	18674	0	197375	301204
	id_24	55	18540	32	228596	518045
	id_25	68	0	98	1	20
	id_26	12146	2485	27	1973	54
	id_27	0	32405	2	763	0
	id_28	10421	24694	11	6574	0
	id_29	10185	1094	2	0	35
	id_30	2	32894	909789	181	214116
	id_31	0	1145	113	1810	7
	id_32	8470	214935	751126	0	29
	id_33	13115	135	3555	0	63
	id_34	10920	1104	931	7036	279
	id_35	1170	1457	0	459	762
	id_36	6744	580	598327	183	288
	id_37	460	5622	273	41	86
	id_38	1258	47	3633360	0	62879
	id_39	8409	43894	3578	0	262427
	id_40	3996	3063	781851	635	34
	id_41	2214	59453	236	0	2560
	id_42	21630	95480	445	0	606
	id_43	8977	83732	24278	30	1387003
	id_44	68326	12158	755	174	554
	id_45	26160	11908	1568	1808	183
	id_46	9205	4603	1534980	1496	360
	id_47	0	8	0	5	41768
	id_48	3636	63	0	0	1166
	id_49	387151	12899	156	196	125309
	id_50	419913	3460	1378492	3136	590
	id_51	1097	9230	5	232643	9797
	id_52	39906	4001	22573	2116	42
	id_53	21350	49	20	0	18
	id_54	0	0	0	3157	10931
	id_55	0	0	0	1993	200
	id_56	319150	1769	11154	2312	1402600
	id_57	221403	0	0	856	276368
	id_58	192670	2148	0	0	433558
	id_59	0	344	0	96273	362686
	id_60	10023	949	0	5259	272265
	id_61	29667	1909	18	0	3862
	id_62	2337	0	94	0	0
	id_63	0	2088	0	111344	27061
	id_64	19	485	0	30760	88464
	id_65	307	296	83	0	58
	id_66	381	1389	12528	0	465
	id_67	320	4403	152	11020	128
	id_68	2434	0	3	0	30
	id_0	415038	201129	15705	11053	4694
	id_1	677922	229280	4121	21474	2119
	id_2	368759	226843	19379	19427	4164
	id_3	265850	119452	1379	2632	8376
	id_4	194425	10594	78	60900	5492
	id_5	587343	16465	545	1659	5269
	id_6	297318	22637	129	46686	662
	id_7	299012	279979	476	7423	96908
	id_8	291	1127	0	450	9
	id_9	229	53	154	785	0
	id_10	178107	72303	383	6271	335785
	id_11	201529	142111	3708	968	695
	id_12	140619	5720	1236	0	1488
	id_13	296818	14808	8	0	1174
	id_14	468996	238611	1312	3059	42242
	id_15	770279	307463	443	17055	122606
	id_16	365244	784215	9985	0	10570
	id_17	1250666	31219	108	1420	8813
	id_18	89974	475713	1546	0	3746
[truncated: 6,985 more rows]

## Sheet: Figure7
Figure 7: Pixel counts in segmentation masks for different artifact types
	file_id	Fold	Dark Spot & Foreign	PenM	Edge & Air	OoF
	LIHC
	id_0	132638	23042	5527	64072	0
	id_1	13759	408	4142	0	33
	id_2	22862	27	0	0	0
	id_3	194283	5596	1183	7386	75028
	id_4	38126	6633	178	0	0
	id_5	3674	243	152	0	38
	id_6	3445	3151	49	121	42
	id_7	143571	13817	10297	0	1217
	id_8	1652	7709	1534	0	58
	id_9	4314	786	11	0	24
	id_10	2364	582	862	0	0
	id_11	396682	0	15706	0	192734
	id_12	13245	52	0	0	0
	id_13	187006	21324	688	535	593
	id_14	12341	0	44	0	0
	id_15	71153	35793	2023	0	13213
	id_16	94344	0	172	0	0
	id_17	31034	33	115	0	90
	id_18	503920	16438	24762	6268	117033
	id_19	1600	0	0	0	2460
	id_20	23297	9629	6560	4599	17
	id_21	344378	9951	5957	0	3840
	id_22	25027	213	548	0	5007
	id_23	2383680	5	15001	0	115532
	id_24	541254	25621	47532	9533032	220384
	id_25	16163	670	336	169	7242
	id_26	113785	2288	229	0	36834
	id_27	15052	65246	544102	811974	255761
	id_28	70861	84	354	1866	31672
	id_29	460339	3400	53	0	6293
	id_30	401921	65325	93	3353835	3486
	id_31	16717	257	0	0	0
	id_32	566871	1465	163305	75	7585
	id_33	11146	43	3	0	27
	id_34	920	14	0	0	672
	id_35	1901	515	0	0	48
	id_36	117688	0	9	0	3798
	id_37	50410	4496	169	370	65
	id_38	158064	219327	226875	5731215	77975
	id_39	31091	1438	7955237	0	133
	id_40	195177	22722	409	2031	52465
	id_41	93980	220595	183	0	2619
	id_42	126524	44826	29026	5	3686
	id_43	606223	76097	40148	136	14718
	id_44	95186	2776	47	49	84
	id_45	551302	630360	10462	99616	7188
	id_46	553212	9752	40915	0	15852
	id_47	80210	60085	5827	68566	25200
	id_48	1043886	9671	2436	327	388673
	id_49	106233	26595	818	8404	633
	id_50	625947	82938	68673	37541	384607
	id_51	572855	19236	19729	6389	357034
	id_52	181867	106285	11887	430	9287
	id_53	216116	1285286	172701	881169	121776
	id_54	4871825	22629	2	304	244972
	id_55	613594	8788	96632	4349	222
	id_56	337850	368670	488300	13371	30379
	id_57	114902	9211	5548	53	0
	id_58	477140	71571	3434	2019301	125858
	id_59	307727	20915	928	1417	276
	id_60	2003862	17652	1049	992	120890
	id_61	279479	24140	156	2771	3160
	id_62	103600	7384	0	0	1262
	id_63	176558	22952	1095	26	47299
	id_64	1011728	3109	70	0	594300
	id_65	70240	2159	1	62	153
	id_66	178914	107465	701	26112	47089
	id_67	156133	859246	48	538	45746
	id_68	192450	105596	119	12777	76311
	id_69	432560	48285	129821	0	303
	id_70	2717578	5364	5607	5767	98964
	id_71	1956534	2019	60003	97	18265
	id_72	123181	1502	0	0	6
	id_73	155007	62285	6179	132	96073
	id_74	235702	382	0	4963	23549
	id_75	314800	85335	1505	1709	37839
	id_76	172380	56532	92883	63612	266753
	id_77	32577	2960	0	2109	927
	id_78	6529	420	0	0	0
	id_79	216179	964	5604	3310	135006
	id_80	825624	2237	25659	6325	5190
	id_81	61416	3235	101	0	498968
	id_82	2386801	26701	209417	2335	138732
	id_83	158402	47000	128	292207	22943
	id_84	82687	2139	569626	11791	196
	id_85	70163	1986	0	0	130
	id_86	93950	263849	9622369	2	8070
	id_87	16357	383459	4897364	0	25727
	id_88	2681698	30819	366226	12412746	2078621
	id_89	74726	44043	2977	2111	25737
	id_90	52651	21797	443	629	66
	id_91	196240	59928	44861	3	1623
	id_92	726735	27925	21	0	62879
	id_93	792141	22	34164	31	170599
	id_94	118028	106966	61284	305870	43280
	id_95	425	380845	32738637	0	985
	id_96	43121	18051	59540	29875	244
	id_97	25451	61838	13625708	0	873
	id_98	939837	1232100	594318	5397992	63180
	id_99	2965205	105589	30173331	1508	153759
	id_100	560228	119459	3482910	232	1590
	id_101	257261	3949756	21109	15372	864727
	id_102	1754137	658473	57223264	2286	2034240
	id_103	249012	2621	1578	492	54325
	id_104	52214	100069	23692109	0	303
	id_105	1013449	5977990	8425	36478	256350
	id_106	40976	862380	46551223	18838	11128
	id_107	246718	727626	6016	790	41936
	id_108	307767	9927	0	1650451	1790580
	id_109	494366	300916	54181	176	6388
	id_110	349188	419388	678	778	19233
	id_111	2466679	1106564	49539159	2266	2309743
	id_112	1216176	130070	1626	34922	11366
	id_113	160021	539131	7940398	76941	33295
	id_114	426455	167364	321	17	55188
	id_115	98905	56711	11151	6354	19354
	id_116	445949	13937308	1090	1451	845459
	id_117	497189	454555	39162706	17410	40753
	id_118	112368	5712	699	60541	9804
	id_119	32566	10711	750	1773	241544
	id_120	343029	11134	26642	26069	2088
	id_121	15942	3159	0	4101	5397
	id_122	20855	15047	162	6169	18
	id_123	290596	253379	0	2615	12770
	id_124	4334165	43308	50	4572	4985
	id_125	50754	21488	565	3983	894
	id_126	263354	34464	385	82610	175255
	id_127	325033	11285	28	62072	925
	id_128	378893	1326	0	16	26026
	id_129	75453	45034	536	445161	3108
	id_130	51604	51682	279	296	392
	id_131	387836	114773	46309	49149	74269
	id_132	101228	26639	9	64445	250
	id_133	78262	33613	39170	535	266
	id_134	1065412	16698	1360	701	23590
	id_135	318818	72114	0	4	8056
	id_136	4591	1427	24	593	0
	id_137	185962	21062	269	68351	15396
	id_138	903	36347	0	252	0
	id_139	3480	25529	5301	28161	177
	id_140	1850	441	370	18525	0
	id_141	364959	2452	7	64	14044
	id_142	372398	51141	352	6217	4691
	id_143	731	52	0	821	3
	id_144	47103	423429	6	28879	32309
	id_145	1175465	46686	1569	413	1309
	id_146	664175	23028	547	7004	2349
	id_147	68290	246375	655	9043	10113
	id_148	172877	47753	0	37342	56639
	id_149	1354594	60364	19	119	1174
	CESC
	id_0	1522925	77548	3464	11281	3172
	id_1	245559	4970	22	2	35
	id_2	88223	4772	85	3843	17768
	id_3	517450	574203	176538	50657	3085877
	id_4	417117	177006	738	64649	96765
	id_5	4753303	220830	162031	84500	194969
	id_6	5020	197	0	0	0
	id_7	1223426	296855	7651	176780	52019
	id_8	1151099	159982	1311821	78152	225745
	id_9	745653	145049	4945	17807	9914168
	id_10	104011	187831	21600	143858	104606
	id_11	666591	694804	1563	181771	130445
	id_12	163591	586406	379	11763	6013825
	id_13	96996	40599	1399	17802	613977
	id_14	633345	86085	6580	199154	743370
	id_15	2927605	291023	90971	1446	18313
	id_16	390219	313541	11887	135051	1294678
	id_17	1408961	520612	2646	10879	119770
	id_18	424124	56566	493	0	272
	id_19	781021	1427390	30755	125497	459969
	id_20	908001	25577	113334	39527	20264
	id_21	34970	1866	4275	7772	380
	id_22	1180971	13372	509368	6277	38393
	id_23	2129963	81353	237	9023	137591
	id_24	517113	4391	60785	0	204818
	id_25	106862	44922	739	28519	20446
	id_26	2845611	7002049	452371	15830	149698
	id_27	925675	115720	195408	8710	2137
	id_28	941684	34899	21967	47302	693
	id_29	3011413	629113	11336	29573	135639
	id_30	219721	7716	2144403	0	122229
	id_31	5276842	3178	555171	386	212139
	id_32	2971383	331594	51045	0	22743
	id_33	473239	121431	6338	404414	202489
	id_34	1268320	463004	62785	288513	171748
	id_35	17686326	57967	766	167330	223641
	id_36	857112	3250	826761	4000913	2568742
	id_37	10125544	54576	1455452	248292	7324444
	id_38	333272	12468	76580	19	2658
	id_39	21965	179313	1966	145014	4427
	id_40	1069853	50418	3694	2950	135529
	id_41	1311785	128670	1074863	144136	376699
	id_42	53122	252649	109	750387	510041
	id_43	1166257	391505	459682	0	60436
	id_44	287704	252038	4434	2128522	1531788
	id_45	3082216	2500155	20206	52149	222965
	id_46	6249359	38929	19	69701	51125
	id_47	26062476	47782	76429	2557	3189359
	id_48	356414	159018	707	39533	2550
	id_49	1500079	11919	46187	1162	2014
	id_50	885774	47599	36	2645	819060
	id_51	152895	202424	103	0	1664
	id_52	579647	91658	100263	1196892	811
	id_53	481627	20867	761414	7	5549
	id_54	64441	33227	10	2687	2779
	id_55	1734890	85517	163160	13279	2219254
	id_56	158139	340	160	11711	15604
	id_57	2622518	5432	2863037	1246	84735
	id_58	577131	89381	2830	1231	5307
	id_59	3669463	64359	17918	91004	448150
	id_60	886888	7066	30238	67209	407540
	id_61	130746	5825	925	0	239
	id_62	115013	5173	1786	377099	141601
	id_63	2505329	107195	1246	12	99433
	id_64	464598	119150	114817	1467	1183
	id_65	206940	5007	3781	15850	684
	id_66	711777	102447	1967	1149	184523
	id_67	5120253	317462	246864	10863	1849442
	id_68	365909	1016	74361	1853	14241
	id_69	318265	67681	67	43390	95267
	id_70	722058	66803	144823	151892	908342
	id_71	321719	41665	475353	0	121095
	id_72	5643367	20022	1064903	20488	26894
	id_73	1897598	53427	1194	18979	23702
	id_74	105071	228714	6826587	4467	92500
	id_75	802785	125877	737925	273305	12111647
	id_76	880774	741593	5969095	44042	861123
	id_77	4974857	34510	3248968	5909	723174
	id_78	569138	23465	7957	0	18338
	id_79	263417	1061	2890	0	1758
	id_80	2205202	365323	35847	146814	219620
	id_81	564437	9760	0	0	7260
	id_82	4678490	792711	2563576	1792	1898372
	id_83	412183	17781	390	0	1762
	id_84	1448896	257540	15470	901	13835
	id_85	108221	38716	5	27	898
	id_86	283075	2044	5364	0	316
	id_87	58962	10449	0	0	154
	id_88	1349346	207521	0	185400	8730
	id_89	428537	207069	1813196	1219	9957
	id_90	42426	1440	26	0	24209
	id_91	801611	10494	1504	18532	30563
	id_92	17166267	2188726	1714430	13733207	35463918
	id_93	1097430	306070	55443	95	8032
	id_94	998529	126835	41418	11	118740
	id_95	499577	29011	67562	0	2285
	id_96	95728	50711	41077	192836	127062
	id_97	2127679	326796	4792	4760	642683
	id_98	58074	25725	3484	62361	8703
	id_99	2438210	93248	2548892	35	37885
	id_100	488907	407248	14870	148132	15832
	id_101	3969433	258232	270331	33380	30229
	id_102	670351	58703	899	120559	499994
	id_103	669885	77248	3959	327581	362835
	id_104	2001598	42898	235848	99	72939
	id_105	723811	1328880	1954530	19298	4116
	id_106	1474925	53412	0	20537	15897
	id_107	1534953	83637	391891	1766418	3852373
	id_108	1275877	94920	22962	548	505899
	id_109	190473	823380	9191	142714	9631182
	id_110	4732599	424106	4645	52	25751
	id_111	323302	640170	5592	12041	12341
	id_112	5240209	995911	325158	4587	806301
	id_113	123214	2815	817935	0	3177
	id_114	3421046	2470646	20376	1467035	1943254
	id_115	1134	42034	920	563	3132
	id_116	817590	13310	7610	41105	22220
	id_117	41449	572	287	15674	55372
	id_118	84902	311	1145	270	842
	id_119	271710	25308	95261	414340	7520
	id_120	472018	14624	3669	394079	358712
	id_121	644961	19266	69	212080	9127
	id_122	227953	581	224	48564	19733
	id_123	34615	155	162	56173	30519
	id_124	4310	6112	536	1763	37
	id_125	333	0	340	0	0
	id_126	814533	145236	50633	251	4568
	id_127	3400690	60054	736	65564	309040
	id_128	3201580	65616	1269732	1506	12854
	id_129	211102	11	7066	5261	4405
	id_130	717654	66571	61	50	26567
	id_131	116	67	1059	80742	0
	id_132	10270	1004	0	0	443
	id_133	994991	317403	989896	6054213	2462822
	id_134	1013785	149337	3623	512250	11040
	id_135	2621	640	437	26338	12
	id_136	42330	271	186	16127	103
	id_137	105718	25624	2369	205943	6144
	id_138	224098	5292	1039	339355	464
	id_139	2017247	67268	12989	239314	22479
	id_140	2484632	44578	11753	316398	282268
	id_141	4033	6916	228	57466	502
	id_142	1377606	177425	2075584	38	88992
	id_143	50484	181	2038	4044	264
	id_144	408792	22029	4131	207219	2455
	id_145	27222	6348	4531	345	23
	id_146	215915	26271	6833	125657	1773
	id_147	44455	48585	2553	28670	521
	id_148	2748818	165562	202976	115	130133
	id_149	340646	12193	731	11844	928
	LGG
	id_0	168278	47619	12536	8335	4476
	id_1	31509	21732	274	40431	21798491
	id_2	332981	229676	3621	20011	49163
	id_3	3348613	2491	187731	2827	1275356
	id_4	4028253	1978	339	2393	10924
	id_5	608871	9295	2590	42263	49980
	id_6	12450	988302	115	117546	78826
	id_7	214478	30245	122473	941510	11880584
	id_8	2278	0	23	58574728	1294770
	id_9	10153	305195	12	11452	7923
	id_10	3197844	121421	25804	82702	48127
	id_11	740196	173417	540796	13206	2229
	id_12	417051	56091	260074	8499	4052
	id_13	23783	778274	108530	59058	387670
	id_14	18087064	37681	4792731	12095065	29969763
	id_15	852497	92106	5270	11911	427486
	id_16	542030	21691	1326	13176	2388278
	id_17	3394421	87614	22924	55590960	10030569
	id_18	173997	2398283	7501327	23189	15950
	id_19	7520305	42807	59614	13652	3435521
	id_20	1487582	128978	51386	61331237	3920758
	id_21	2421793	19993	862	28716	498506
	id_22	6644	261759	75	9052	13597
	id_23	181059	808	13653	958	1050
	id_24	241257	9914	1846	14875	2479
	id_25	31613	222981	1	30919	14642
	id_26	3396454	49077	324	510466	3718052
	id_27	359183	4580570	525400	368108	29697876
	id_28	196990	7921	261	27250	70
	id_29	36277	548897	126674	4144	22656
	id_30	12835986	45808	425	18916	653049
	id_31	178710	24971	70	368187	176704
	id_32	516466	4001	63985	9690	158925
	id_33	200647	5806	0	69	30748
	id_34	171849	197482	0	3588	2762059
	id_35	8851142	945625	19551	659514	12369427
	id_36	262569	876	588	20127	18380
	id_37	3263891	312919	405867	24471	1489037
	id_38	97074	160822	1939	56670	1623
	id_39	10404518	63955	400488	27693	3604024
	id_40	37037	210	9420	8566	310976
	id_41	98419	531282	0	10209	5440
	id_42	8789576	62435	14512	649946	511168
	id_43	1214722	1097210	35188	1211173	2149318
	id_44	97646	12101	82297	4215664	296081
	id_45	205	18532	80	701	13203
	id_46	48494	17654	0	13455	2537
	id_47	11172	33906	7	33216	13675
	id_48	617593	6401	31396	6547135	56283
	id_49	257567	1815115	909719	4956327	2651143
	id_50	1511935	129	37	529	37402
	id_51	3281102	0	369	61918	614333
	id_52	411712	255893	1681	82016	2536954
	id_53	1350343	77488	12889	73992	653911
	id_54	517167	259037	34153	11028	961
	id_55	6176949	22398	4538	58821	219658
	id_56	28497	52650	126129	2104	762
	id_57	113403	40206	1	424	2528
	id_58	5195935	2723976	1670541	23418348	32327277
	id_59	420479	142241	14553	1948	26279
	id_60	711703	1638959	270256	925002	16053
	id_61	37812	413206	5826	78668	1221801
	id_62	6704134	2639	2091	20351	1554052
	id_63	73688	7963418	9367	86061	891604
	id_64	1167108	229269	160918	17347	808121
	id_65	31838	3526072	50886	47591	104716
	id_66	5958266	1840	498850	80841	25236
	id_67	4938492	4392325	3641	22330	183738
	id_68	4201499	9389	40	27043	122284
	id_69	30468	40467	146	4368	7937
	id_70	76044	1577	7310	2124	3349
	id_71	43318	23638	76	864	2075
	id_72	1768785	272211	12251	3611266	19780
	id_73	174677	26391	1	1797	1478834
	id_74	24552877	4040	5528	24348	2601802
	id_75	329991	27168	231457	349969	47605
	id_76	103410	249934	5	12897	90296
	id_77	2840590	80253	261321	27663	521412
	id_78	803065	430947	16	11920853	2664352
	id_79	378053	471896	2274	16349	805675
	id_80	15340747	343011	594979	10928143	52089150
	id_81	6392253	2777	564098	26184086	9377175
	id_82	166667	83265	419	23167	6007
	id_83	783	59695	9	2913	19212
	id_84	1696691	121539	811112	11854	12865
	id_85	41078	181032	0	721	1722
	id_86	115303	298076	3184995	6057	1402
	id_87	63447	7825	23	11169	50528
	id_88	1083272	36664	13264	20352	2011855
	id_89	46454	616	84255	3728	1379
	id_90	72228	56724	0	11621	7375
	id_91	210890	26	176240	4865	25207
	id_92	345816	46238	10611	13010	2526
	id_93	100805	27155	16569	1966	2576
	id_94	758423	376498	7557	106521	214580
	id_95	107942	46	113774	8260	128
	id_96	2640576	96426	11395	492236	8567060
	id_97	161611	8788	404702	4629	2092
	id_98	238352	60134	10191	5616	10143
	id_99	535008	138505	54894	9020	21065
	id_100	962071	1750757	421	94467	112988
	id_101	1592030	53058	546970	145880	6782084
	id_102	39603	216940	64540	241	4960
	id_103	213943	81	63	4664	3016
	id_104	96072	59018	960	5548	8622
	id_105	203837	8816	2363	181	29791
	id_106	281825	235	1727925	706	2785
	id_107	1070982	344637	48411	23038	14346
	id_108	423285	47814	10377	4099	763361
	id_109	874	0	2	515	0
	id_110	930111	92502	100349	17326	111403
	id_111	1273473	127346	1193975	35825	6808837
	id_112	39589	41531	17257	1562	4635
	id_113	67578	50286	2638	7489	1493170
	id_114	4027379	50652	32600	61632203	15253467
	id_115	718635	152488	932104	81294	5476354
	id_116	1450233	147820	153309	25078	59043
	id_117	196556	17893	6846	4734	1439
	id_118	605244	13	1744325	3260	98328
	id_119	5178047	172943	201017	59783180	7879076
	id_120	195713	17	1323	3491	162
	id_121	496137	123220	67283	112057	858014
	id_122	434418	99352	155768	891	1685
	id_123	3774	0	8343	109	0
	id_124	19843	228222	2921	2961	14435
	id_125	1450476	103896	2181790	33041	2571839
	id_126	2777441	1383	2436	29288	3452
	id_127	890351	38134	18907	5129	24348
	id_128	210978	17950	1051357	9462	771
	id_129	764566	780599	478	14010	2916
	id_130	1626404	3941	576608	18318	50496
	id_131	3320020	10704	1962287	17723	557758
	id_132	78393	52675	352	57500	13176
	id_133	3445536	105018	4480	8225	27499
	id_134	3052638	49491	524651	27041	1810239
	id_135	406573	33178	445422	8696	2823
	id_136	2522422	4192	219043	7444657	4235838
	id_137	165341	514367	33176	10230	885308
	id_138	128901	726443	5341307	20637	16804
	id_139	791562	0	202643	4705	294413
	id_140	1216690	2927	11996	2683720	529275
	id_141	187102	77082	42791	2990	396273
	id_142	122514	248216	182	9550	8793
	id_143	5746920	892290	3410196	915812	7249596
	id_144	20433	18129	1382	99948	22149
	id_145	1035834	22050	7831	424957	22189
	id_146	119378	146346	308	82985	23361
	id_147	1219175	47065	475653	18274	206222
	id_148	470229	1573972	16664782	449696	1183328
	id_149	2200030	48510	69633	2775259	1701432
	ESCA
	id_0	1298420	373883	6860802	1171	801794
	id_1	382669	558856	6648	3715	26234
	id_2	543863	1209520	5348270	85622	56960
	id_3	2190135	485937	31157	153845	182533
	id_4	599415	2152841	16430	379620	21924
	id_5	989510	1251495	622	442711	132160
	id_6	1579742	1012336	124279	89458	1162835
	id_7	168106	433208	18457583	6841	173466
	id_8	591821	5372263	6040510	287582	1223651
	id_9	608610	2062414	30963	4179	478192
	id_10	496971	457428	4885	6014950	19852
	id_11	971245	734102	1050767	101694	3125395
	id_12	845749	27758	6567507	847	17860
	id_13	16507	19194	1027480	0	1910
	id_14	170043	49147	758826	0	8362
	id_15	560672	133998	419912	186012	319276
	id_16	139730	48700	320585	0	813
	id_17	232790	40970	337506	0	446
	id_18	1064857	65984	2117446	72	1008646
	id_19	12360	87557	3479660	0	3444
	id_20	172641	183406	2317125	654	1389
	id_21	123434	397105	2598475	922	8179
	id_22	65327	90001	3088114	2871	6299
	id_23	1271879	10279	889580	0	292111
	id_24	92788	177568	909319	0	1025
	id_25	45143	648	21382	9	299
	id_26	115027	67155	24552852	3905	4731
	id_27	427812	31030	39556	8756	2024680
	id_28	36939	392257	26092642	8	19291
	id_29	20393	347394	37960243	0	6543
	id_30	456178	66522	8558242	1842	10903
	id_31	499454	242057	149182	803598	28498897
	id_32	208047	1598550	11231	85	37441
	id_33	1596265	891660	72775	1675	3650557
	id_34	127759	563827	65279	250276	1446844
	id_35	21008	389496	5795	2768	1335
	id_36	42863	991773	35485	129	30379972
	id_37	684409	159099	1049006	1913	9634341
	id_38	838251	660953	21108	7399	9916
	id_39	1253361	269150	862193	500	9548380
	id_40	507748	1177098	3542	250	1440836
	id_41	712985	205205	888832	116	11542596
	id_42	60015	159882	476171	10772	2284
	id_43	102578	151161	8037	85537	2734
	id_44	25595	5295	2125	3268	1855
	id_45	400327	1335415	277452	4465	7558578
	id_46	228149	93993	1428841	0	17673
	id_47	219093	430162	626865	1636	26539
	id_48	209753	266405	162	0	15847
	id_49	251831	38459	1716	114	190
	id_50	1306822	312375	11845	3178	116295
	id_51	753743	1288803	139181	1035792	4608
	id_52	110777	3575	11735	132332	2868
	id_53	275897	158286	2549	2433	5377
	id_54	178622	72271	374550	40420	307269
	id_55	334065	137404	2095963	642	5506
	id_56	756904	324543	17010	110374	47891
	id_57	6241685	143007	2365572	263457	209848
	id_58	173146	407021	535455	4856	7476
	id_59	295826	142196	93690	100013	2312
	id_60	674426	41525	2566	34433	4704
	id_61	835555	34878	4460	51952	4603
	id_62	73888	4096489	797177	915	6522978
	id_63	400160	75767	244634	10344	3445
	id_64	699320	11059	4731	77202	2534
	id_65	505397	215958	80177	11	51901
	id_66	1236046	379013	393	61692	12437
	id_67	246359	8247	4454	1817	14659
	id_68	666299	66209	54952	783752	898496
	id_69	97623	9126	1242	19861	18
	id_70	555190	42659	252	1585	110
	id_71	442896	1290744	24605	6286	58461
	id_72	238983	118417	5122	261018	205496
	id_73	450018	223414	5681	5956	741
	id_74	92232	203382	5109	44966	9453
	id_75	41734	1259	0	38	44
	id_76	396106	61384	4531	2266911	1646903
	id_77	680791	128588	1710	96213	293371
	id_78	89393	19341	896	3844	611
	id_79	179962	41571	1283	867	191
	id_80	513118	25145	3480	4564	2162
	id_81	190819	1536525	32309	7238	33163
	id_82	120963	31118	36361	31264	866
	id_83	48874	54338	1738	3364	191
	id_84	239858	73993	3064	8840	346
	id_85	217683	61968	3918	0	2944
	id_86	1140013	142190	11132	37400	2480
	id_87	117622	1270	0	33	376
	id_88	100347	91174	290	930	684
	id_89	81625	39305	5595	395578	1351
	id_90	216048	1858	14	934	954
	id_91	863279	87081	48	21421	63452
	id_92	164701	22881	2020	910008	453683
	id_93	412954	258882	63	54235	63237
	id_94	1699404	181591	2820	18864	4497
	id_95	61929	60831	1672	1313	12579
	id_96	53173	219370	5795	10662	83084
	id_97	731636	130442	17	17228	3507
	id_98	181965	69186	99	156433	4783
	id_99	81995	5083	37	0	33
	id_100	1353703	9182	23	62791	3
	id_101	71936	383574	177814	127869	3232
	id_102	309090	1748943	7112	930512	678607
	id_103	228151	75221	7345	22061	122
	id_104	1408819	104474	8063	35272	5192
	id_105	116903	69537	627	23228	2865
	id_106	199618	169	382	0	28781
	id_107	1159925	231187	100902	24762	3013221
	id_108	504734	1327607	69141	22465	1425095
	id_109	111642	11156	1057	111988	7571
	id_110	210957	22621	111	41942	97695
	id_111	392066	434232	1847800	101558	7958
	id_112	9402	73767	0	0	119333
	id_113	75807	89676	1117	830	3907
	id_114	429	1	0	0	46
	id_115	147959	12146	234	31	333
	id_116	35986	131406	7051	33	278
	id_117	9696	24434	9373	0	1
	id_118	50522	1004742	118804	1571	137360
	id_119	65560	28390	569	10764	2309
	id_120	22260	136382	791	64615	391
	id_121	28047	57852	4221	112193	534
	id_122	474771	1096536	95247	139	3377
	id_123	75203	2108	898	0	26
	id_124	2157822	3314	335	1200	343071
	id_125	84840	35524	5316	2240	16974
	id_126	44767	24921	27	7922	1438230
	id_127	320569	1104	0	0	511
	id_128	25260	691	0	0	643466
	id_129	271192	3056	0	8	672
	id_130	132581	67840	10561	10901	6747
	id_131	94728	297	7	447	365
	id_132	118688	25352	0	1334	4336
	id_133	993363	112466	95105	294756	83258
	id_134	1911773	81051	0	89802	84372
	id_135	2577339	81297	752	27619	233599
	id_136	404641	94172	2743	3424	14169
	id_137	4026373	103162	8076	58441	242259
	id_138	8	0	0	81627287	55018
	id_139	2221813	34914	28727	3437849	971495
	id_140	289233	54578	1370	182497	166940
	id_141	397168	82904	153	111189	2840
	id_142	238408	286860	78	18291	49223
	id_143	288825	26632	138	7868	17229
	id_144	2171992	134899	3926	25517	25110
	id_145	2696184	108727	4575	230243	603558
	id_146	791472	86210	7270	174355	9660
	id_147	558405	25380	28	16041	42498
	id_148	586103	164312	1760	74683	12402973
	id_149	1101016	35689	12049	62693	859
	BLCA
	id_0	207653	40301	141	178882	90553
	id_1	759713	716514	2153	1754007	1441539
	id_2	1596584	126600	10824	849242	202987
	id_3	533316	87046	28151	19584	255446
	id_4	2646484	1498733	413894	6149	77461
	id_5	429339	562544	72592	5296873	340481
	id_6	513286	2670552	815728	924152	112078
	id_7	494679	426345	1372408	155586	98932
	id_8	334360	3960032	27425	18445	130165
	id_9	260568	41470	336	509	1748
	id_10	574319	171059	39414	118643	24354
	id_11	661986	838642	26865	19339	163152
	id_12	804901	911931	6647	585812	2334270
	id_13	918811	627334	515	1110	58028
	id_14	450637	1164287	48417	349212	739867
	id_15	778920	766571	17147986	622083	51525
	id_16	47349	12651	0	0	1380687
	id_17	515116	989363	52960	182779	623757
	id_18	166705	59045	8549	278	1494
	id_19	304477	66436	3496	935	3263
	id_20	778920	766571	17147986	622083	51525
	id_21	1674682	34271	1368	13238	565132
	id_22	47699	77170	2645	32	11131
	id_23	35381	53645	54183	3080	1309
	id_24	115518	7810114	105146	8858	864657
	id_25	494246	233217	29791	4343	31900
	id_26	118145	97131	4500	534	9164
	id_27	1229516	6885461	20697	2750531	7231650
	id_28	1299167	69473	3924	282	5786
	id_29	80933	69413	22920	0	2669
	id_30	1135617	65403	583688	78637	14961
	id_31	2865890	386557	41336	236	276615
	id_32	60126	73148	14393	143634	89043
	id_33	1334574	33559	7734700	189184	6846
	id_34	4117223	3396810	2376	2059257	6991476
	id_35	2353097	125397	6707	46689	1353291
	id_36	4722124	654662	51754	158520	126411
	id_37	1651648	678259	191310	188232	119076
	id_38	6520170	883677	2622266	533467	1824010
	id_39	377317	4910940	814	15908	94603
	id_40	1976839	33118	339	702058	108306
	id_41	1019623	71448	13847	3787	2590868
	id_42	1052368	39243	848	292895	815404
	id_43	15938	78971	4497	23973	42467
	id_44	601687	849052	4554348	126038	4721636
	id_45	1125030	86258	88647	151158	488792
	id_46	921037	23266	34148	27747	32967
	id_47	1452500	241314	22448	264909	1643092
	id_48	24909	203180	12053	142	6862
	id_49	1094129	210076	56449	623347	1140851
	id_50	987884	87688	9825	27558	916102
	id_51	1256822	151880	35734	313339	1481932
	id_52	1212643	726110	21700	4936600	13764675
	id_53	551673	187477	432	15568	1043704
	id_54	73093	594386	5232	0	1472360
	id_55	601687	849052	4554348	126038	4721636
	id_56	1172660	134142	137	762038	309236
	id_57	46165	46331	141	110054	2970
	id_58	67240	127198	576558	8857	600
	id_59	59226	96285	458	15300	38496
	id_60	528996	336886	137976	426	349
	id_61	421514	75481	311	4961	592734
	id_62	1634219	1476652	332356	1363	1802767
	id_63	145578	251605	11837	9870	19124
	id_64	76762	24257	5	14436	2528
	id_65	1226777	764465	14781	581498	1222
	id_66	833033	99684	41	42794	8412
	id_67	839316	103287	1008	89533	122866
	id_68	254263	303830	177024	16599	14637
	id_69	1729572	54341	1514	476165	55317
	id_70	496445	201289	283	282527	61431
	id_71	3069980	261327	267698	54701	32733
	id_72	294677	870640	74118	133169	116876
	id_73	772251	38715	328	17302	13337
	id_74	83943	26489	20006	23226	5843
	id_75	117932	282212	80802	14890	32965
	id_76	1983946	227135	594	1247	348915
	id_77	113273	410258	0	129	1339
	id_78	347110	84583	2046	2745	213420
	id_79	274551	125681	74263	17243	6128
	id_80	1168795	125206	9608	1047306	255887
	id_81	360469	208006	603	422006	431858
	id_82	394564	162334	2985	85012	9765
	id_83	840932	4016335	79397	29136	1010518
	id_84	243915	46701	19701	10530	2317
	id_85	150255	24253	2613101	3592	5542290
	id_86	493635	232666	270138	17525	4126
	id_87	138348	9706	80276	321	6749
	id_88	576804	172297	625	68512	13314
	id_89	36954	217238	1677917	0	1907
	id_90	1771884	59586	799	1198	2033
	id_91	462371	414357	55466	24044	6909
	id_92	294418	3415	17118	0	410836
	id_93	931240	157186	3130	181597	15765
	id_94	54558	3517	505859	4	62
	id_95	493492	82734	9610	172975	222820
	id_96	116603	57094	3240	10511	4830
	id_97	180107	80046	783855	3275	81723
	id_98	1825081	119301	175	7409	39663
	id_99	15192	5152	264779	0	613
	id_100	843066	664920	81287	214453	75272
	id_101	83081	210248	384248	0	6863
	id_102	2574788	168958	433330	113654	791678
	id_103	2574788	168958	433330	113654	791678
	id_104	308074	230292	35002	115331	26281
	id_105	469219	245452	327415	0	5064337
	id_106	335447	247967	60996	22	119199
	id_107	355491	63345	8	2722	62819
	id_108	142400	122593	21573	0	10066
	id_109	938802	434701	41	5698	12698
	id_110	2664705	325971	98128	6	203356
	id_111	291757	46438	58	9701	41296
	id_112	4219317	117605	3657	39072	327694
	id_113	59657	129676	63408	997200	194111
	id_114	3016263	37565	1815	2355	227756
	id_115	36809	13827	90634	0	23985
	id_116	757993	967334	96809	28389	285927
	id_117	407704	100491	5747	9	4250
	id_118	474057	718397	8384	3577	348326
	id_119	744871	4569	1	41836	67
	id_120	40920	47359	34643	1713358	506421
	id_121	1374407	10696	0	108392	18
	id_122	41845	7187	49563	394	692
	id_123	1113241	221142	2057	6788	100471
	id_124	1146073	5513	3598	1999	295949
	id_125	60526	96019	8853	0	2349
	id_126	613713	26527	59	109	525881
	id_127	302321	171083	9604	15776	982
	id_128	2042233	151280	44292598	5271	132386
	id_129	476273	30271	10113	693	885
	id_130	138246	227277	1604	283	555500
	id_131	119212	877935	42520297	26623	88438
	id_132	895469	11518	24708	9649308	936585
	id_133	503667	23883	42	1230	789
	id_134	3786999	132100	122738	4135345	7833737
	id_135	329410	237611	847865	37567	2950
	id_136	778312	343009	56265670	2744	25303
	id_137	36285	4638	0	10710	2985
	id_138	2552759	234838	8003582	3	135873
	id_139	693719	49143	331	1531	165984
	id_140	740700	444853	638979	317340	77345
	id_141	814775	1101573	36837226	1522	583951
	id_142	2120820	6991	210403	7	11258
	id_143	429607	1114807	296923	171093	119232
	id_144	34348	237333	28363705	8812	4090
	id_145	6765	48266	3805546	0	143
	id_146	63006	494677	848436	541	662
	id_147	547007	793745	24572	46732	1138161
	id_148	58026	281099	101552	31390	2635
	id_149	388439	1147214	116607	35125	4970
	KIRP
	id_0	895078	68	0	0	6706913
	id_1	651809	287316	10453	975	341937
	id_2	494562	283561	3236219	15169361	2062983
	id_3	3319805	10161	116544	14232	5643407
	id_4	128905	49349	124940	81561	58264
	id_5	338081	26556	750	45	193522
	id_6	1039269	16258	19	1021	40520
	id_7	1426845	7963	8066	2045	996648
	id_8	691156	389	608588	0	510
	id_9	25870	111266	13088	930	43416
	id_10	12480	5389	3012	1	521
	id_11	191313	238	0	0	2307713
	id_12	75602	84653	4233	1614	956
	id_13	228429	33859	4092	126	4013
	id_14	340131	61368	2627	99	54560
	id_15	3746188	70043	63187	256871	260036
	id_16	12776244	53389	230840	123098	9964658
	id_17	6745489	161731	20642	1716994	6691053
	id_18	1284760	583459	941	10177	189416
	id_19	269111	89664	9594	293081	57213
	id_20	3188133	235153	17389	3113542	1413576
	id_21	2189929	159586	132430	400133	74750
	id_22	112625	28299	655	15	74
	id_23	111442	487959	68884	29920	1652
	id_24	48913	530567	411	7314	11611
	id_25	232324	15555	1684	7148	36461
	id_26	411569	723176	6440	6791	3473
	id_27	371265	24277	1574	12222	24067914
	id_28	4712479	101341	185	12649	44007
	id_29	55533	215402	5518	275	6338
	id_30	76254	11351	5373	20556	91966
	id_31	646331	101247	1755	1294267	24092
	id_32	657719	419753	102770	1013479	83644
	id_33	667563	152893	7610	1276	264836
	id_34	641112	313247	215385	56353	422331
	id_35	790262	328573	2189691	264534	387185
	id_36	2739658	442714	1301655	840171	95234
	id_37	108312	455015	4185	105434	5766
	id_38	930093	191732	179475	1388	1657290
	id_39	108312	455015	4185	105434	5766
	id_40	118831	23856	219	153	187
	id_41	551874	2451861	1308	202556	8309
	id_42	669815	21350	87443	6474	71
	id_43	634856	249969	20866	68049	6692696
	id_44	70314	49574	37425	1093	366
	id_45	1134337	673380	1410	309767	39022
	id_46	903575	266126	1726	266827	315210
	id_47	134169	958784	2235	1246694	22373
	id_48	114462	64728	102548	167583	3051
	id_49	1356150	267740	490149	250884	134588
	id_50	1483539	161965	97	221519	576431
	id_51	219783	31482	15676	817	14215
	id_52	1817522	136847	1602140	290657	13622
	id_53	102429	2749	356	707	970
	id_54	1922943	343338	1889434	49445	138138
	id_55	1418965	1279766	44561	157118	98476
	id_56	1274356	5003	65952	16140	812607
	id_57	521226	290277	1085061	13568	314489
	id_58	98188	15820	610	3722	4080
	id_59	312975	183247	22974	28767	77105
	id_60	2309285	468492	3324701	22363	230937
	id_61	438617	42749	124	128347	138903
	id_62	215	27257	0	16916	11031
	id_63	17	9033	49	3460	124896
	id_64	302581	5231	172756	243	401289
	id_65	1867205	13491	34374	1342	128917
	id_66	16637	526344	2444	20765	34838
	id_67	1891056	3643	1868	1022	446462
	id_68	140896	9357	6705	1411	58482
	id_69	204070	17417	7276	3247	5943
	id_70	4157099	11340	5732	16845	8369233
	id_71	571195	149634	306	218359	15386
	id_72	1344742	87779	15149	1396603	82523
	id_73	4204532	6049	63	81462	2699741
	id_74	126730	48321	11337	30609	25850
	id_75	389603	43601	250464	39162	620759
	id_76	315438	33613	1956	52964	32803
	id_77	557954	716003	315291	1382517	1258170
	id_78	466067	237165	868	7637	34999
	id_79	795605	132571	6928	41666	55785218
	id_80	23793	18626	0	229	710
	id_81	173784	166593	507	42277	22702
	id_82	340198	993783	108215	332670	13161
	id_83	72127	74308	8093	45547	3801
	id_84	464160	283256	2464	9153	30645
	id_85	196687	98815	4832	3453	65087
	id_86	584856	365107	139070	122913	107112
	id_87	264249	28729	0	38	155626
	id_88	35351	199193	2551	2766	46888
	id_89	1120955	535692	90069	95271	1868991
	id_90	3840581	3988497	5646082	270794	218316
	id_91	260725	307580	21411	1175793	212303
	id_92	743423	11282	2586	71905	15653
	id_93	1361022	608346	2295	4322	136997
	id_94	75650	67487	4163	3269	550982
	id_95	30951933	104494	249136	1265043	103360156
	id_96	326607	30641	30382	33426	59264
	id_97	695342	1580590	14277	9804	6627
	id_98	8234	327735	14928	62900	1867
	id_99	7530	168143	853	5890	11465
	id_100	675242	159316	569	21147	148701
	id_101	273039	121288	641466	110954	1397
	id_102	178198	178296	6997	333598	63272
	id_103	94750	252988	407578	339	1117
	id_104	408308	28785	263	3398	86540
	id_105	354069	124414	4981	1393	2890
	id_106	328469	36072	133	29	624251
	id_107	189612	17428	340	71	903
	id_108	13482	275804	6512368	110764	1495
	id_109	279924	28284	58	386	1189955
	id_110	320645	171039	1449136	644	43115
	id_111	604583	268557	23098	557	3533
	id_112	555962	104517	16429	8160	2064
	id_113	1023464	241694	1937	309778	128172
	id_114	82798	24635	144	0	136
	id_115	150285	7320	4	542178	62745
	id_116	642423	708784	1141374	57203	113627
	id_117	2465264	24204	174	1913563	1803846
	id_118	78860	3188	7588	207	5116
	id_119	4402557	792651	103213	421906	646702
	id_120	203443	1774652	134739	69797	614562
	id_121	1377668	352918	802	99875	484769
	id_122	4029470	113214	5554	7008	2095100
	id_123	2279550	460571	34913	32154	2758965
	id_124	2104104	701083	19504707	4416	8757
	id_125	6184351	775567	26209	148796	76491282
	id_126	96492	22854	8997556	69	166
	id_127	4965793	7224	0	2169	29833
	id_128	30794	22088	1805	83	53450
	id_129	218919	627680	3533	583332	507905
	id_130	35486	68623	34228	2126	497
	id_131	14300	3535	0	0	0
	id_132	709023	136654	62044	1162782	106359
	id_133	451370	37358	33012	235	74
	id_134	1055496	31878	648	1969715	824844
	id_135	171335	10304	34	0	229
	id_136	131137	41754	416	31813	69557
	id_137	76880	12420	0	12	926102
	id_138	972359	66381	16298824	201691	81077
	id_139	930202	24123	54	164	2861
	id_140	294277	23824	17	2559	5467
	id_141	52258	2251	0	412	136568
	id_142	1856174	33541	30211	896	54411
	id_143	409220	114995	9280	104109	215069
	id_144	251884	6793	790	20142	688299
	id_145	262558	10474	806	543668	1145596
	id_146	1382312	994890	21179	353376	274039
	id_147	110101	33017	4130	2781858	446638
	id_148	594320	24552	183	2787	1923818
	id_149	154500	166005	721711	2313	57561
	CHOL
	id_0	560882	163837	2286	10	9697
	id_1	8498	59590	878	38470	366
	id_2	584876	93039	1058	0	4590
	id_3	582824	22027	521467	363	1979
	id_4	142705	76050	633891	2592	1057
	id_5	1515039	1063178	3373	45699	189936
	id_6	708540	479668	28064	28136	3374
	id_7	714769	41121	51	264529	175230
	id_8	48337	26981	893	3356	3276
	id_9	9955	1712	445	88	9
	id_10	98710	2088	0	32992	0
	id_11	208185	5116	0	4	390
	id_12	1211128	6205	6614	6766	943
	id_13	53947	14209	3175	0	731
	id_14	1024702	37502	57700	12602	4575
	id_15	481905	77059	3556	2992	94456
	id_16	322656	7702	119	82	819
	id_17	272652	1641	414	89239	29702
	id_18	44455	2538	388	0	75
	id_19	12063	6936	0	4131	9338
	id_20	43112	22635	6265	179	209
	id_21	187710	7110	342	406	693
	id_22	57563	44066	99	0	172
	id_23	1663	302	30	245806	442
	id_24	136192	2053	0	0	17
	id_25	206014	148986	10735	6	57362
	id_26	93619	1497371	513574	29000	31762
	id_27	1163483	146539	1937427	0	165944
	id_28	110304	92569	93	1961	1428
	id_29	194185	101460	0	92806	13709
	id_30	67341	42577	37300	9638	128
	id_31	173017	360785	1116	0	580
	id_32	277692	18476	2226	0	1874
	id_33	365876	15224	7960	9800	8990
	id_34	366306	21205	7033	3323	6286
	id_35	436120	15862	39815	13738	253251
	id_36	277906	21858	134857	653	336
	id_37	1181425	334845	854392	28602	284
	id_38	90703	80283	51	44505	158074
	LUSC
	id_0	188083	109078	135	947	946
	id_1	725958	231116	1993	265320	357260
	id_2	86224	135448	21975	0	1526422
	id_3	160673	104775	1395	11217	150717
	id_4	119482	1113069	1868	312	2553364
	id_5	340868	217391	24847	19690	1183373
	id_6	1734498	152061	1768	91426	203493
	id_7	27341	50478	416061	647736	908
	id_8	85746	20631	1533	2420	1121
	id_9	7055241	674484	465237	23633	2345830
	id_10	135120	600286	3782196	151783	4059149
	id_11	635229	9635	188278	454	26866
	id_12	2302728	110290	3191	1	2310922
	id_13	228442	355504	23475	10487	1097179
	id_14	2944426	3394721	4337317	233243	1704954
	id_15	1675976	186676	288571	9781	545658
	id_16	333672	554798	114811	187384	446763
	id_17	1038008	427858	541381	605751	1201107
	id_18	254077	94384	2481714	373444	71673
	id_19	491303	10616	66281	51273	214745
	id_20	4270090	223231	705708	706525	3313146
	id_21	157437	920560	238756	773157	6823327
	id_22	9376	214892	1593654	0	3290
	id_23	107509	435735	11135	308011	408218
	id_24	535805	200779	8784	11943	4451852
	id_25	2247448	1635452	75601	699602	1126327
	id_26	112051	166953	1178310	17	12636
	id_27	977464	82350	579	1664	77866
	id_28	502340	13554	2229	162732	11295258
	id_29	43836	32928	12792	0	9
	id_30	103708	1176	47	123	2
	id_31	553361	86733	333	2294	20079
	id_32	41376	3026	0	291643	21
	id_33	377750	6271	6223	0	3157
	id_34	289766	2027	846	36	16022
	id_35	25654	6706	0	0	416715
	id_36	11202	17569	8013	30883	418
	id_37	131419	87561	138	31018	70331
	id_38	306152	52458	6697	150418	14358
	id_39	30007	138074	1651	11	13794
	id_40	3441	1448433	18680	518	25886
	id_41	784618	82602	1555477	0	269408
	id_42	366267	9134	8051	0	13640
	id_43	2609592	20138	22343	38086	2429
	id_44	232308	133636	2668041	0	772264
	id_45	1097556	74954	21133	24532	1138862
	id_46	126954	200736	3576	1958	6153
	id_47	575480	149869	4730	0	58331
	id_48	188252	9820	14935	362	2181
	id_49	112073	116844	535016	0	2474
	id_50	1775073	12051	110	1027	3876
	id_51	49687	876112	70354	2242	3006637
	id_52	2086238	10181	0	0	556
	id_53	50324	55283	447073	42577	6223
	id_54	223616	73864	15083	150	263015
	id_55	28733	23142	0	1726	7050
	id_56	177232	402220	11690	66035	51181
	id_57	333458	38408	54469	0	11953
	id_58	4792667	68114	12070	2852	303920
	id_59	895193	138964	17227	4101	922739
	id_60	116603	43139	29977	36633	16227
	id_61	458073	705596	11984	13542	2494
	id_62	25536	18692	31	11	332
	id_63	1654	32349	355	0	651
	id_64	2583312	287220	87385	349911	369463
	id_65	2367	84433	10452	869	2741
	id_66	21315	235	1248	2378	16592
	id_67	58737	39785	183721	20650	893
	id_68	365109	199681	196	25	525321
	id_69	480466	48710	16590	59621	23489
	id_70	466143	387886	15125	0	5757
	id_71	224796	121609	3703	4711	5857
	id_72	3591641	809811	63611	258052	486448
	id_73	107922	10947	12	4600	1112
	id_74	1218890	205918	10104	33381	31317
	id_75	288936	317717	2401	4124	182746
	id_76	870604	93873	315	18315	34492
	id_77	1320224	10015	612	480	7650
	id_78	47577	12604	13119	205	393
	id_79	1527336	454797	23671	149072	301444
	id_80	69036	52671	4526	3	517
	id_81	10798	3941	885	2575	207
	id_82	104888	44233	31	83103	21702
	id_83	188075	441005	12273	84	537248
	id_84	50309	3310	1086	16	4546
	id_85	1580940	695538	12463	85668	698976
	id_86	14338	10683	1224	551	269
	id_87	990789	125134	8247	77484	64838
	id_88	158938	9850	1236	12367	21293
	id_89	1524890	1656374	2796	316819	581959
	id_90	937015	216844	30187	17429	39503
	id_91	1907734	31464	59499	77320	71525
	id_92	6783392	24594	1520	5233	359031
	id_93	208114	30438	966	7335	8045
	id_94	294594	400260	5371	16922	1242460
	id_95	52057	10508	578	21822	8016
	id_96	1269406	42160	2206	6140	8258
	id_97	613114	40337	2498	22960	1866
	id_98	1304315	371595	398	1415	45982
	id_99	659840	30177	9862	26665	8143
	id_100	232568	112182	461	22046	10477
	id_101	710895	51332	2795	6427	25688
	id_102	232685	30345	2380	110057	75000
	id_103	11336	25003	801	73	224
	id_104	916240	5009	0	12	10770
	id_105	873435	1151546	52435	94096	623816
	id_106	85343	18153	5	18738	10035
	id_107	87087	40276	2276	2838	5337
	id_108	687590	15668	4797	5952	57310
	id_109	10937	19185	1433	397	1291
	id_110	209373	56002	4587	233	962669
	id_111	1100542	41516	1070	372	71950
	id_112	361520	13220	243	2445	18575
	id_113	344400	64446	779	10589	5306
	id_114	617763	210985	8146	14089	145800
	id_115	965468	27141	4099	105397	409030
	id_116	117863	954294	31161	129	11880
	id_117	3355212	382983	104320	2360	1012464
	id_118	101170	1435628	39961	623338	110394
	id_119	5572240	32972	3654	79110	7978751
	id_120	1497771	227091	51995	75	1713029
	id_121	1130563	14418	9647	503319	7529
	id_122	3550664	29108395	21617089	3717302	49342191
	id_123	54297	190768	36511	15833	6181
	id_124	5685720	5328175	58459	651062	3679970
	id_125	3111699	1088354	2173	434334	300895
	id_126	83473	825252	8605	6043498	6358702
	id_127	3938530	725011	9297	5483437	11419394
	id_128	6068258	445809	12546	26316	2410036
	id_129	692242	4619799	137212	19971043	509499
	id_130	16161275	328205	233796	145865	16394392
	id_131	322741	1935751	172339	5382362	410145
	id_132	15911892	340207	191180	1236	1280283
	id_133	506705	565126	17606	3188664	999294
	id_134	468996	431357	7256	2831562	1923085
	id_135	17835695	4893492	350117	63336	15318249
	id_136	22223	1457980	101178	1604155	153219
	id_137	6629528	639925	122827	62690	4124737
	id_138	854114	3549235	29344	626748	897812
	id_139	2757489	340501	1408	18282	392340
	id_140	2595625	577342	250831	4745959	7096371
	id_141	2327785	465931	10718	834	1690740
	id_142	314089	547671	32975	3915458	42004
	id_143	288314	2803527	354281	590856	387011
	id_144	3125987	1245541	43499	1017	2593919
	id_145	38959	31522	8396	87	164
	id_146	4389509	508553	57525	4093	1805828
	id_147	408227	332213	11243	0	5451870
	id_148	530384	1008340	200243	52076	12389731
	id_149	767723	470335	58969	12276	1090090
	UCS
	id_0	30421	323145	1059	836630	32807
	id_1	361071	449679	3104	80674	1408125
	id_2	374979	786332	205453	536344	148276
	id_3	25380	62270	13301	112362	3293
	id_4	51554	469641	111532	95617	435415
	id_5	238500	79854	18731	75109	36351
	id_6	357425	16478	4303	4873	41117
	id_7	231344	4030926	6114	191858	5087879
	id_8	410144	426520	8524	179544	574114
	id_9	123333	183869	2797	691851	1087282
	id_10	54814	174827	3366	721	173541
	id_11	119757	22236	8482	5957	9746
	id_12	117701	216945	72618	2669	1455542
	id_13	135398	603305	2938	9310	207260
	id_14	221844	217354	3761	185155	14708
	id_15	140372	953599	212547	909348	1008318
	id_16	124982	559047	7240	60236	2015448
	id_17	1970458	136812	10830	2790963	2692090
	id_18	281798	36492	1115538	44	5041
	id_19	6667465	4426	525	0	2354
	id_20	6961	730	1361	7	463
	id_21	274373	21193	3528	12959	563
	id_22	2255913	20726	3646	693	25563
	id_23	700413	50280	1107418	7877	1251
	id_24	1568843	9491	2125	0	14730
	id_25	3073851	255064	144718	316	409787
	id_26	7757453	1783	39323	2998	55395
	id_27	1717890	10076	1719	32	0
	id_28	3059282	69685	476630	380548	647851
	id_29	1751645	45284	60216	59	8926
	id_30	7738254	46304	1059976	1439	6819
	id_31	2987779	39550	360	23260	793865
	id_32	44179	8411	0	60	678
	id_33	33568	1443	3446	10382	2511
	id_34	197387	10350	335204	46547	9203
	id_35	18843478	102054	1000038	4764	2613170
	id_36	249994	39609	738	12785	603417
	id_37	192537	31004	159	16540	2089080
	id_38	952563	69384	1455	33877	50610
	id_39	1611478	60456	9502	990	2569
	id_40	296338	8409	142	1588	2289
	id_41	29447	6889	3498	542	268
	id_42	585668	274063	133245	448180	64663
	id_43	17854	9945	0	4359	3983
	id_44	2890	22513	0	167	11
	id_45	22500	23626	0	0	1778
	id_46	19988	142178	837	0	6815
	id_47	192045	27459	2457	0	1142
	id_48	1145	4519	0	10	787
	id_49	22353	22181	640	0	416
	id_50	1619	25939	107	0	109
	id_51	371535	117573	1940	6986	111468
	id_52	2894	60544	0	0	5015
	id_53	1761883	47772	167918	31755	324288
	id_54	207074	49782	57	0	49199
	id_55	898589	48914	5191	600369	302
	id_56	527190	27619	22784	741	27467
	id_57	622299	245670	2547	3175	38173
	id_58	2129318	14829	1083	1073	327843
	id_59	429308	41433	610	26890	1676
	id_60	168823	6197	2100	162178	129
	id_61	85841	52301	988	0	440439
	id_62	30914	19936	99	7440	2915
	id_63	4337394	33614	35135	0	43358
	id_64	3626441	1306553	640221	747937	402996
	id_65	1857655	75505	662981	648	7128
	id_66	2747132	99	93091	8	501
	id_67	712880	76822	132997	0	883
	id_68	133457	67557	61510	0	31668
	id_69	282826	57153	259315	28028	45253
	id_70	82431	11733	0	0	2299
	id_71	1421107	387764	179887	757	102600
	id_72	2914473	140353	828	112	1123741
	id_73	96779	59497	15083	0	146
	id_74	187262	138524	2822	0	5388
	id_75	118782	69554	2207	99	2273
	id_76	46026	97521	754	1635	470
	id_77	1825774	47277	2506	8635	106448
	id_78	442736	356395	103039	38439364	9814282
	id_79	268635	24484	8863	5119	7828
	id_80	203840	167399	93326	82659	30564
	id_81	128585	47375	212	6083	127131
	id_82	194186	44613	5046	239049	1164
	id_83	3491229	42071	3261	4874	16638
	id_84	5595469	36372	511	7019	22303
	id_85	672966	41022	25	21792	14355
	id_86	9196438	173497	2756	978409	3552246
	PAAD
	id_0	3125522	318698	46137	820	99307
	id_1	2805195	513776	23686	26083	117715
	id_2	1235384	415091	7607	2299	40024
	id_3	86885	131087	3249	3518	220
	id_4	479628	415626	8637	342	1255
	id_5	4364408	68270	14	7958	497215
	id_6	1460434	151035	4070	2729	26758
	id_7	982499	675766	1202	17174	16599
	id_8	2243395	234827	45214	1654	42017
	id_9	2779223	833625	72581	19220	59609
	id_10	730116	414068	31903	479	60317
	id_11	159556	395628	19977	33017	8964
	id_12	1481500	67583	356	2	26736
	id_13	3527634	436548	9727	1270	33435
	id_14	295311	90081	25	44	328
	id_15	3815650	136108	22092	6240	121633
	id_16	755072	1358926	5107	1011	8406
	id_17	393478	46787	4049	245	3768
	id_18	620470	211227	104720	273	28156
	id_19	98203	681349	597777	126	112586
	id_20	575017	134143	300	848	2929
	id_21	452355	160039	2762	14699	10467192
	id_22	1513115	108936	160	123833	59303
	id_23	288015	13132	560	0	1697
	id_24	2358810	9551	1916	6182	1511116
	id_25	498486	1963	182	0	1768764
	id_26	165488	38908	4277	3507	239436
	id_27	7433668	111247	7358	2763	1227588
	id_28	404007	67749	6935	1010	90462
	id_29	8332	12517	3	6	1318
	id_30	53983	9514	129795	50862	64
	id_31	76760	17713	1500	0	1662
	id_32	92065	33401	216	0	0
	id_33	707433	9225	184854	11040	307146
	id_34	9050117	91495	51	28	812850
	id_35	19211	30573	99	0	146
	id_36	171024	127155	978	1737	670
	id_37	956806	83040	89325	11764	101496
	id_38	80703	67930	1804	0	3286
	id_39	711220	336440	5657140	1079	305097
	id_40	767152	166373	1425	235816	5292905
	id_41	139511	295623	3678	934131	28718
	id_42	524478	177118	119797	63329	51267
	id_43	629067	13234099	26410	4983465	84691
	id_44	71809	2848	1531	8777	1913800
	id_45	68536	325237	25342	1439	86022
	id_46	5733	19250	2470	104	475
	id_47	39692	173728	1683	2850	1082
	id_48	209728	36744	3733441	712	3816
	id_49	41235	25900	6010	10816	642
	id_50	912929	52132	321755	8427	1149
	id_51	32510	95340	88351	41382	3635
	id_52	20357	9583	563958	0	1
	id_53	46739	257552	765171	0	2108
	id_54	717427	69295	634163	0	2747
	id_55	462978	81212	491562	0	312843
	id_56	31542	4672	3251	0	300
	id_57	22093	102098	133300	0	11549
	id_58	573980	110013	11472944	0	2229
	id_59	6135	5719	632022	0	11
	id_60	54184	1059	2127	32	302
	id_61	166431	2754	3944808	0	10
	id_62	20526	1013	481913	0	0
	id_63	866120	4001	406581	0	3987
	id_64	81553	35480	3141524	67548	40543
	id_65	1393717	32598	6729859	5068691	3193169
	id_66	562190	25768	2378387	524288	302
	id_67	73511	1927	408747	0	207
	id_68	1069705	15324	739	129	1736
	id_69	4176245	380709	9452	75564	524161
	id_70	247150	81815	391	49064	15376
	id_71	266760	410759	9540	11663	47541
	id_72	1112243	359997	11145	2019	3754
	id_73	5920	46466	8595	1220	203
	id_74	642841	197514	1191	140	9451
	id_75	1190339	5225160	166330	265432	1074767
	id_76	56129	19545	0	116	3127876
	id_77	5018578	8181	210	1930	523562
	id_78	19206	9532	32	30	69
	id_79	26985	8119	485	150	160
	id_80	80266	201161	49906	27	7152
	id_81	432490	5291	64	1	83251
	id_82	147934	82	81761	22	35
	id_83	24840	95	0	0	29
	id_84	1237	2414	0	197786	1406
	id_85	479681	957	10	0	6807
	id_86	568042	10163	196	1684	40168
	id_87	7479	3700	0	16419	1573
	id_88	367520	8687	737	1	5761
	id_89	104175	36674	7225	2190	233435
	id_90	123627	19101	456	32	167
	id_91	11451	1410	64	0	66
	id_92	38055	281199	3230	41036	102
	id_93	12819	12352	33	27	10
	id_94	13943	11740	49	1129	5787
	id_95	9563	15834	9083	0	17
	id_96	118113	16061	12	0	5726
	id_97	18624	114003	26018	211	155721
	id_98	7364	89378	487	337	782
	id_99	48122	2480	52	317	46
	id_100	0	0	0	0	0
	id_101	0	0	0	714101	343203
	id_102	13839	48933	324	2	11283
	id_103	61188	633	718	0	127
	id_104	12864	1414	0	0	135
	id_105	10490	263566	6	0	62
	id_106	10490	263566	6	0	62
	id_107	104630	540575	5873	0	2067
	id_108	112840	14678	245	0	1688
	id_109	16644	10224	17094	17289	467
	id_110	127319	24530862	15183	165297	37988
	id_111	56133	92789	173	0	75885
	id_112	56604	717234	7465	471163	10394115
	id_113	5363	46074	125	13399	16
	id_114	24027	29403	0	0	149
	id_115	20764	34770	0	0	1589
	id_116	4379	16184	0	142	194
	id_117	14482	236168	179881	923	3864
	id_118	14978	4297	0	61133	145
	id_119	237016	88309	2093	49674	131
	id_120	148994	1086	397	53932	2
	id_121	45947	2988	2793	34780	219
	id_122	71004	9828	78	64	5
	id_123	924271	1673	256	295	79919
	id_124	327753	57238	86245	2449	37088
	id_125	596263	4910102	491267	1106391	1059112
	id_126	922218	132041	13731	645	141469
	id_127	64095	251115	234	5098	11996
	id_128	6381	16023	1	817	423
	id_129	1142406	111617	503972	1439	15789
	id_130	674776	616538	7260	102234	46648
	id_131	1154532	37008	213	529	17868
	id_132	69652	143334	6059	109997	6547
	id_133	275027	387146	95286	657	5295
	id_134	407664	553496	11699	402927	10120
	id_135	22105	51603	7591	5609	391
	id_136	70184	24499	6064	387	811
	id_137	176901	141288	234980	0	1468
	id_138	541042	170789	155797	723	10363
	id_139	1209818	63468	16	117960	3765
	id_140	111434	1580298	122735	19	27528
	id_141	592146	177538	5340	6880	3888
	id_142	39123	631742	136209	0	141185
	id_143	57704	9186	50202	0	4541
	id_144	125179	170150	3050	538	14277
	id_145	1494261	346292	7951	208	7680
	id_146	103769	56641	86754	160005	1837
	id_147	121549	141296	590	291	2476
	id_148	148208	432025	105609	57959	45940
	id_149	89183	323753	869487	7	2702
	PRAD
	id_0	3240086	275763	163105	2299269	1189698
	id_1	1238212	62368	2016924	246373	505501
	id_2	3816089	1078521	89408	35814	4338295
	id_3	16251453	62854	47425	1456066	4303194
	id_4	3363953	111836	600276	78688	1192359
	id_5	1667341	130453	3002	4012	434342
	id_6	5762743	110950	615	6292	1569707
	id_7	1100830	31064	3059	724	179732
	id_8	269808	302155	9592	68544	125593
	id_9	2141493	44660	42235	694491	41604
	id_10	3007535	286093	221784	21080	1410863
	id_11	3017054	850847	184612	70809	24878
	id_12	7103267	1956826	150441	3999949	3450548
	id_13	2144975	526077	1341262	136276	378839
	id_14	9926695	861125	141673	352185	2742450
	id_15	973619	139647	3902	10434	705332
	id_16	1762143	420725	46466	135657	190172
	id_17	415544	57567	19	35901	46768
	id_18	255415	21745	0	44	9529
	id_19	1855212	665023	305310	90657	847060
	id_20	281907	189171	4021559	331486	22090
	id_21	323602	47444	2861	29638	14607
	id_22	258804	358805	12013989	66	2094
	id_23	1218793	110843	5553	13920	4222848
	id_24	893548	58178	7819	995056	479853
	id_25	451106	21386	1578	32635	18081
	id_26	137418	70844	16597779	666	36575
	id_27	611839	517411	5945	13420	35877
	id_28	271636	235796	2053738	147640	76934
	id_29	411572	164236	8297447	52248	1984
	id_30	324459	14535	593	97567	2511
	id_31	403075	163969	625441	157740	15567
	id_32	194231	305660	16110352	108	5399
	id_33	87232	121145	58837	14747	1033
	id_34	211964	29846	1712174	1348047	45468
	id_35	408521	333415	1953866	7911	11588
	id_36	1513738	133124	22823	53656	6374
	id_37	157572	220351	9092907	33	5740
	id_38	65854	208447	6467	3004	2635
	id_39	935856	45512	866101	226179	2146
	id_40	47097	119201	10976	7279	2944
	id_41	9064335	146932	9628	701190	12149124
	id_42	209639	2215741	708700	97946	5777
	id_43	484309	22339	2954474	45442	750
	id_44	225501	984067	42964	1191	2485
	id_45	51591	67361	23506458	25924	739
	id_46	18029	788881	104075	12562	649
	id_47	154349	97515	1406	23671	2023
	id_48	24306	827019	8679	149	22488
	id_49	449778	46925	8101224	1795	544348
	id_50	33726	442237	5766	60	588
	id_51	1610193	182965	5039469	308	46679
	id_52	517613	4177977	5248801	95871	23446
	id_53	367345	150827	13350884	0	136453
	id_54	140525	34143	1082054	5	8342
	id_55	50543	251829	2459018	24251	16909
	id_56	303979	62940	2899602	0	2190
	id_57	57151	10077	1242651	8047	145
	id_58	1205917	1360744	5110083	467829	22330
	id_59	1045697	413522	7004139	3057	1858
	id_60	152576	2777183	4417172	259236	4143769
	id_61	2888281	116115	425761	612	6712
	id_62	577141	1240043	4345718	416248	10280
	id_63	236547	576710	3328101	0	206961
	id_64	28707	65173	25670	36252	24
	id_65	234564	656291	3775988	762419	24559
	id_66	84578	273088	3048835	70603	20435
	id_67	100334	1793297	12971271	8821	19341
	id_68	203686	178823	12227242	0	1622
	id_69	1312137	538787	239073	72716	9335
	id_70	453087	14087	4728311	5946292	458185
	id_71	229776	2105464	12005095	127287	32564
	id_72	185797	357362	30076	413755	11222
	id_73	32878	237028	2985	0	5556
	id_74	452402	707336	3699162	45533	4051
	id_75	616234	104598	7040	5764	4030
	id_76	178079	241259	6276762	2108	2016
	id_77	536654	1184181	69988	63876	1774
	id_78	276592	251496	14310022	10883	10268897
	id_79	3139818	124836	6367854	11344	61059
	id_80	227820	719907	2614322	62359	4640
	id_81	196176	100956	6769489	64935	10664
	id_82	258364	790674	3622736	245716	5953
	id_83	675172	157924	3141795	12254	984
	id_84	352792	157844	7629933	2225	11079
	id_85	145895	1001766	2717267	1057	387230
	id_86	958899	1369	55	1638	540246
	id_87	602537	11929	8	11365	12714533
	id_88	1540990	945208	6002442	928399	62754
	id_89	643937	280919	3493	1354	206
	id_90	1729564	217369	4897385	77376	2707
	id_91	155705	24373	54302	21584	6454
	id_92	806016	758446	1744344	135392	39786
	id_93	265571	516895	5893	17381	6154
	id_94	1825532	88664	101571	115	1765
	id_95	260537	881430	5793095	8607	6639
	id_96	1137580	18256	113763	27364	22363
	id_97	823609	685053	1217507	100006	3242
	id_98	325287	66290	2806	168	105
	id_99	4115417	3761907	546090	2215817	28294160
	id_100	910256	2231671	5219114	137577	1731002
	id_101	162120	63489	119575	81201	2261
	id_102	342294	2790156	7510058	16011	155898
	id_103	208694	45500	134292	32	26816
	id_104	228104	380805	3781350	118353	4282
	id_105	30432	74861	2287	1169	2303
	id_106	1183568	162764	7144160	8201	17224
	id_107	10908	197097	9528	81078	954
	id_108	446001	760679	8252	20577	3258
	id_109	143854	1561636	1183804	29446	48006
	id_110	957242	92364	16668	456	14865
	id_111	1421224	470131	738127	121526	2745553
	id_112	414665	275673	9929	41707	58475
	id_113	1004475	2870762	4201172	214200	121478
	id_114	226923	9380	103	539	1783
	id_115	214102	35229	10506	327	508
	id_116	198953	2563269	211435	129331	841
	id_117	162332	15109	63	505	113
	id_118	114340	463632	5802991	66146	42317
	id_119	595062	11001	9778	3	3577
	id_120	137799	1230276	5218535	71043	36156
	id_121	186530	85570	754	4456	249
	id_122	138771	671511	3515477	243084	23903
	id_123	228785	73453	25160	3032	4535
	id_124	1666967	1055116	1214162	251887	76579
	id_125	263932	110131	1989	28877	3168
	id_126	134130	535281	5674058	6280	13952
	id_127	502066	5361	145611	36871	3888
	id_128	214606	753	0	0	417
	id_129	234225	654379	4559171	11028	30324
	id_130	64500	81508	5432592	0	4209
	id_131	42389	711	465	795	185
	id_132	225854	58058	464515	35100	2186
	id_133	147295	278502	2302839	16187	1262
	id_134	331987	20962	1873	17031	2649
	id_135	57477	108832	2977794	169912	3480
	id_136	268243	189754	3550506	8701	1553
	id_137	11847	951144	2909186	36653	37736
	id_138	129817	181843	3955646	1141	2289
	id_139	35505	106979	18053067	0	1914
	id_140	784853	38096	108032	21788	172805
	id_141	152287	4776	145417	0	10955
	id_142	90817	13492	30954	29	616
	id_143	92692	83582	172455	0	1281
	id_144	51572	253235	12759	105681	3447
	id_145	862044	4803	262	0	6681
	id_146	2870	6352	47372	0	709
	id_147	65295	4388	618	2024	8
	id_148	32803	294852	17400	18338	395
	id_149	102918	1491444	52764861	525	170140
	ACC
	id_0	272242	1296879	30206	1748	39200
	id_1	243451	177230	698	1	1406
	id_2	69871	772678	7593	0	11237
	id_3	79238	160769	980	7512	2941
	id_4	9752	290987	9702	3585	913
	id_5	597133	546228	303466	2639370	265307
	id_6	170764	679159	12196	42616	485420
	id_7	401013	353362	4224	47049	1626064
	id_8	1264000	157942	80895	346216	413909
	id_9	433163	353807	71	39839	167801
	id_10	2887734	484278	2782643	353713	505442
	id_11	325480	1598118	13017	30140	71841
	id_12	1511455	371077	1898404	29837	134713
	id_13	647352	110305	1649	251415	322636
	id_14	436600	64853	18745	307420	6810
	id_15	2379279	75796	1117459	5736	183269
	id_16	1208839	119978	1207820	51399	98259
	id_17	284175	153955	507954	3419	19290
	id_18	255824	133366	516	53	49184
	id_19	217548	437460	2473	262	14722
	id_20	334255	137005	1060	1738	849
	id_21	695842	192424	31342	8472	472463
	id_22	306711	786759	22113	4343	9745
	id_23	165174	652502	1075908	166277	18238
	id_24	117571	364195	84672	4219	5134
	id_25	193271	19314	607050	217	96731
	id_26	28147	442751	3309	16	210579
	id_27	253006	286524	18624	1304202	275855
	id_28	514785	848399	52274	83	501692
	id_29	24309	341653	3308	51233	18748
	id_30	37495	40514	4153	690	7727
	id_31	84689	95980	1999	1086	1472
	id_32	329882	66803	1901	12374	3662
	id_33	16470	40012	1396	0	13174
	id_34	11568	1300437	193609	1142053	1740946
	id_35	52716	1405989	262213	102191	34405
	id_36	19314	1727916	217423	167088	166103
	id_37	1235425	352277	32519	246	436055
	id_38	1347572	353244	41014	4258	485363
	id_39	1100202	3853611	15405	1776	580578
	id_40	3713	412924	2967	2182	9514
	id_41	101647	64774	2642	0	10414
	id_42	286195	5060621	33188	38035	435921
	id_43	95312	896243	11163	15413	6576
	id_44	2776448	1394542	351305	33770	221780
	id_45	298353	1235199	28819	21960	52633
	id_46	430840	4168801	252322	61081	13733
	id_47	686663	905517	83157	1558	31964
	id_48	1589480	212114	51063	954	19018
	id_49	873324	718941	51926	0	14881
	id_50	443160	469598	71113	1146	7913
	id_51	3819471	216876	78202	4317	5414
	id_52	1117467	1543698	134959	32725	68184
	id_53	3282472	1787477	18780	16458	1082519
	id_54	1894594	3535686	234008	71620	46099
	id_55	1813611	4542265	119654	175023	727088
	id_56	1551271	3972174	535109	10919	542576
	id_57	252486	2481382	15509	2200	25802
	id_58	180246	3328623	9360	1072837	2713815
	id_59	217995	340991	10616	1229	27763
	id_60	98408	627181	6300	1006	16124
	id_61	259208	1303219	8478	6478	94933
	id_62	63432	53802	3123	4898138	156941
	id_63	108936	12586	69	2519	12415
	id_64	388808	43193	233	9244941	5068
	id_65	271420	12444	36	3359	948
	id_66	508710	128967	34	800685	491004
	id_67	44851	1344585	274558	124785	12140
	id_68	443344	2908485	1228960	15445	1507278
	id_69	110309	1291231	22565	183604	11983
	id_70	51316	1287319	918494	6461	4063
	id_71	196742	6131804	37611	31384	42751
	id_72	1672954	2535110	644205	7834	184273
	id_73	3143747	1710306	916221	3439	141218
	id_74	2085917	3160495	786513	524983	446753
	id_75	441780	1033236	5729	5251	147135
	id_76	113499	506425	412335	12814	152247
	id_77	175494	1511017	24899	23	4289
	id_78	10831	5901994	15505915	1043	110720
	id_79	23588	1190463	74615	2346	65631
	id_80	11283	1215741	10469	18103	219572
	id_81	153180	1362555	1775579	7278	15027
	id_82	6422	254908	20577866	161086	4780
	id_83	27543	635223	10834	201	16850
	id_84	139700	157254	3308	61197	7620
	id_85	19211	2200998	4354	18280	49610
	id_86	4814	4542590	17273	5817	58122
	id_87	1505622	275334	12749688	11688	16712
	id_88	477363	670540	99715	859823	67767
	id_89	767440	277124	13246823	690192	749491
	id_90	79578	142025	12323523	6013	18223
	id_91	81759	3602715	18791200	12532	120133
	id_92	168368	1474667	6734712	19373	24676
	id_93	169663	1892241	9809	1124	6868
	id_94	65083	1915191	11735828	113641	474907
	id_95	107592	1473362	13669741	316	48691
	id_96	245396	1359980	17343104	30971	19401
	id_97	955123	1612706	8736120	3813	82297
	id_98	4376200	866970	14543193	81	38992
	id_99	440675	1154790	631	1021	69961
	id_100	3000965	1167915	53458	63740	107581
	id_101	19906	301741	8545	1129	8374
	id_102	35641	206112	21185	84	269
	id_103	42031	890426	26477	809	36469
	id_104	42154	301998	238068	1262	919
	id_105	2662	23177	2413423	9	46
	id_106	83244	80032	6430	2165	503
	id_107	62688	276015	4533	3226	4717
	id_108	106500	532359	472	228	30944
	id_109	137014	323325	179824	3000	23583
	id_110	35731	253902	14823	737	1050
	id_111	194974	487999	12396895	63626	8083
	id_112	295647	554485	1452	2162	6731
	id_113	1159379	200588	3044012	2	1257524
	id_114	29683	68126	1027440	0	4123
	id_115	50297	57685	14862183	559	358
	id_116	146716	1334263	1947402	281	278591
	id_117	157323	258783	4554	1097	16031
	id_118	579605	284419	1220991	4910	265295
	id_119	177695	444014	54976	2551	15200
	id_120	501604	165856	707230	0	197919
	id_121	216771	527176	1341	34	9290
	id_122	112731	1270810	611	24043	87444
	id_123	210918	3362905	3786	115479	144756
	id_124	183840	5948575	3428	40518	145254
	id_125	136031	4024679	7315	515622	373567
	id_126	9260828	5825089	59196	13305	1013285
	id_127	441641	1755398	4031	34209	898892
	id_128	297139	45528	133456	7140	62169
	id_129	7882415	1539557	24846	71350	1188177
	id_130	198652	3316780	18818879	5109	94677
	id_131	98653	733677	16961	4127	991747
	id_132	148127	488985	15122105	60	38656
	id_133	177648	6127689	16752	339	148623
	id_134	48097	1670509	16858293	345	70478
	id_135	268292	366711	1684	1414	16739
	id_136	196186	153440	1191	11	901
	id_137	302250	351905	34416	10200	2411081
	id_138	79310	363640	2973	114	21629
	id_139	155823	874692	6834	2712	41725
	id_140	30336	55782	1799	0	520
	id_141	216905	120358	40550588	78	8630
	id_142	163988	87853	22859498	1926	890
	id_143	47991	113343	24231583	9	956
	id_144	201610	332895	10552	87883	4526
	id_145	457531	81284	6353	1692	1541
	id_146	50654	123858	10018	570	588
	id_147	32147	277466	11926226	781	5454
	id_148	47123	1639020	26071	0	812891
	id_149	10404	293234	14926778	2403	6781
	DLBC
	id_0	58559	34466	108	0	237
	id_1	327199	91837	2543911	0	849237
	id_2	43429	2752405	1719535	8836	1404885
	id_3	234229	1403	67626	0	322
	id_4	1033495	30706	510963	0	69367
	id_5	213493	304780	118731	92760	711523
	id_6	33961	6733	626552	0	5731
	id_7	49218	4001304	59801266	41241	43356
	id_8	316111	182769	19193773	3853	729067
	id_9	5999	2806	0	0	1120
	id_10	107669	78824	61135	0	123916
	id_11	34011	155177	7172	1073	3882915
	id_12	1060397	2364040	187053	78677	1262323
	id_13	128861	16127	1007	0	16292
	id_14	47749	537401	3381	0	758
	id_15	24906	0	0	0	0
	id_16	129	64913	30	414	35
	id_17	429386	94176	48	1984	295974
	id_18	102240	24946	44	2332	400938
	id_19	78124	91711	1157	12182	218824
	id_20	530702	34735	6624	9319	125650
	id_21	271523	5365	1071	1576	731
	id_22	301688	2869	0	0	60
	id_23	126527	6514	177	11611	274
	id_24	5774344	8788	27855	2059	49763808
	id_25	3463180	138130	0	166158	9591538
	id_26	1000208	9139	2392	96745	2310585
	id_27	277297	790994	11889	7	1517095
	id_28	1066729	46754	133915	0	8485491
	id_29	667208	162333	8712	0	6472532
	id_30	1403869	187533	2369	68782	17666
	id_31	61907	107389	560	5719	36709
	id_32	1526545	621986	3948	479087	54472
	id_33	220209	106562	432	24010	3312
	id_34	633436	650736	2988	23843	10815
	id_35	271405	102463	25	2421	117021
	id_36	57925	257443	11	750	3139
	id_37	986416	380145	18432	13332	17054
	id_38	165272	646958	31	41632	402878
	id_39	39109	54538	588	38057	354
	id_40	126180	44950	23629	5703	304
	id_41	237586	20717	32953	122279	597
	id_42	673225	195986	0	268684	58
	id_43	10680405	1060859	1522	66036130	27475187
	PCPG
	id_0	113216	158521	1637	209	3013
	id_1	758333	518261	1349414	7646	150879
	id_2	209401	107841	13831	235	669863
	id_3	156860	15996	153	560	1434
	id_4	1674728	58331	43073	62025	5174
	id_5	41214	101905	39390	162323	41527
	id_6	179052	471809	41319	120189	57451
	id_7	57223	82085	3062	12522	825
	id_8	20277	28969	2148	6733	0
	id_9	7879451	69503	0	51394	63631
	id_10	387260	113714	24296	11968	8475
	id_11	829990	113399	7927	7075	196276
	id_12	714365	853829	28746	10160	56987
	id_13	944664	337270	1407	5737	151597
	id_14	45799	83104	708	962150	11863
	id_15	298345	38482	91	20861	844
	id_16	1994667	56517	3188	236142	6877
	id_17	1863691	271762	3754	268	8044
	id_18	71365	101798	15936	39474	1863
	id_19	7451	175161	2313	190674	76380
	id_20	38432	100607	4988	1101	590
	id_21	3051120	129777	2510	288921	170127
	id_22	336052	275478	921	3433	613
	id_23	1714312	14116	42092	457	1033
	id_24	733775	22989	13598	19129	199
	id_25	760638	21696	2071	116360	899
	id_26	68262	43970	34	2823	14878
	id_27	152292	16990	5842	3519992	285036
	id_28	214977	197330	93505	2400	11630
	id_29	181690	14113	46407	48701	418021
	id_30	13437	162253	72991	10838	2586
	id_31	2275946	469813	4735	6805	79220
	id_32	114198	61277	747	0	278
	id_33	928539	200221	3245	0	51219
	id_34	148380	2284	178781	147835	637
	id_35	49179	28062	690897	92673	10643
	id_36	40681	31507	656	187052	6697
	id_37	317490	84451	102291	18	738
	id_38	535486	44294	277186	52639	10632
	id_39	182342	482896	459842	229007	14700
	id_40	125016	113378	6159	96645	21122
	id_41	196382	316467	77783	847267	127970
	id_42	20360	168052	23637	315	517
	id_43	113744	79634	76388	12828	2964361
	id_44	62766	21823	522	182	54388
	id_45	6906	106164	0	197	163
	id_46	198888	118929	221892	92118	1118
	id_47	27286	2545	0	63799	120012
	id_48	29436	698	21315	164249	419
	id_49	163071	16537	215126	2	13738
	id_50	334158	16668	31381	11994	762
	id_51	18237	238695	140219	251660	63583
	id_52	54492	320465	28049	7269	7205
	id_53	41926	121212	39850	12433	10880
	id_54	30	37	64962	6012	105090
	id_55	2346817	116091	2034	19057	46146
	id_56	16419	11492	38248	5874	638
	id_57	169857	2304668	47324	302	37063
	id_58	35962	13374	49383	23649	465
	id_59	192135	35713	294	12597	5654
	id_60	19536	42395	14361	168098	339
	id_61	25964	292584	12153	23658920	7371969
	id_62	11296	90179	12	41113	3361
	id_63	67084	29590	8901	26617	848
	id_64	377051	92644	1850	367783	648
	id_65	14930	45667	45731	0	382
	id_66	498398	5718	904	0	3679
	id_67	2321	9107	221	37	919
	id_68	8159145	5420	9983	8472	1318137
	id_69	14213	75086	146772	452	7885
	id_70	109064	246987	1017	1048	16643
	id_71	169827	1213341	29879	1840064	18568
	id_72	173571	44662	4793	245	15108
	id_73	88344	233255	611	60187	4082
	id_74	26296	29181	8628	924	3153
	id_75	18121	298221	5082	456	6124
	id_76	146169	121391	939	1564	23218
	id_77	433997	98971	5512	47701	2122
	id_78	192515	239663	5726	680762	57471
	id_79	416881	205692	24261	104171	8884
	id_80	30134	346924	25258	21396	18952
	id_81	1391176	45693	3921	22659	90191
	id_82	450942	611005	4791	4522	34835
	id_83	51472	1442520	607374	841	712
	id_84	148350	3366619	8415	416867	467621
	id_85	154832	325825	15198	396	24690
	id_86	233001	317399	7981	13512	34461
	id_87	1084417	242925	6617	166	4012
	id_88	132353	798477	16013	3099	232766
	id_89	106799	2454951	1991339	1716	29184
	id_90	37618	45552	1292	2653	72
	id_91	901105	34602	5597	9092	68550
	id_92	648632	29152	51	4199	109660
	id_93	623484	52194	1338	6353	201927
	id_94	875332	31452	618	1948	114886
	id_95	5813048	10669	65040	157	854890
	id_96	1364299	4871	137764	6273	3174
	id_97	7058066	41941	408	23521	432605
	id_98	3933241	112797	12323	15336	282895
	id_99	206426	37483	5067	3839	86273
	id_100	255232	19051	1583	24058	2289
	id_101	4169532	52833	1676	465431	370927
	id_102	288421	6003	131	40093	38106
	id_103	242766	80842	810	53246	79491
	id_104	632046	285742	4692	112017	93226
	id_105	5792184	152785	44359	4478320	4973341
	id_106	4441375	78012	86403	122263	311783
	id_107	342882	10193	0	12885	70331
	id_108	1111466	333149	163414	157559	487284
	id_109	750889	66941	3789	98923	403745
	id_110	826753	76578	187	123169	1108349
	id_111	1262438	65154	817	8715	2472553
	id_112	62183	2080	977	78	33595
	id_113	794303	461787	1847	91274	1714740
	id_114	2824345	41511	413	48006	247828
	id_115	177921	4293	8	4880	68402
	id_116	148119	19922	147	2369	22574
	id_117	8067581	33258	1686	7412	1064399
	id_118	305814	18873	1262	0	22357
	id_119	768374	120722	1590	4405	19123
	id_120	1301666	58773	1422	7041	351127
	id_121	365186	4178	264	35844	31173
	id_122	115047	58090	22674	97843	767
	id_123	222597	63962	95	186035	396
	id_124	555044	274795	2683	12840	32113
	id_125	136730	122093	16125	1007	32403
	id_126	56755	63565	54	41	0
	id_127	3433883	39891	0	742579	434
	id_128	110855	39517	1175	418742	617
	id_129	324126	505898	31171	84956	710970
	id_130	76931	4951	780	808	1169562
	id_131	147153	8976	11151	27261	972
	id_132	566627	235620	4899	23387	129785
	id_133	2584445	646794	6469	823	123898
	id_134	711218	821257	246969	161355	621663
	id_135	325036	78420	1952312	4011	13344
	id_136	267937	675856	669	24446	2818
	id_137	284887	105720	557627	224750	1208476
	id_138	1746537	36569	45013	5854	68949
	id_139	142014	169731	9280730	120036	14375
	id_140	1843782	125238	3407	6891	4340
	id_141	9100373	909118	726921	20040469	7135074
	id_142	142306	497744	46181	6032	37915
	id_143	401871	54344	240807	2543	6932
	id_144	223770	503206	49195	54183	36220
	id_145	560579	13819	37	55559	660614
	id_146	966595	17387	80	4899	271295
	id_147	1205231	24589	6192	292700	5219
	id_148	12568788	12775	4726	3059	1984657
	id_149	542496	131412	21110	53696	44734
	TGCT
	id_0	6159351	2499358	21554	272639	1354506
	id_1	395560	483218	1368	4877	3141
	id_2	299733	1272012	531	41537	11849246
	id_3	3411661	89487	829	7683	2487309
	id_4	809141	932391	9717	7278	2470570
	id_5	20598	581660	1018	1347	2299264
	id_6	15541	2195174	308	32219	505707
	id_7	60340	2229947	178148	4882521	4796580
	id_8	1541	509044	8978384	5369995	96626
	id_9	4943997	1228034	221218	126571	167143
	id_10	1193166	108353	129795	415748	778621
	id_11	7210560	218833	43086	1041215	4353438
	id_12	1004283	847413	983	260634	179785
	id_13	326902	4412731	8858	1591977	1437645
	id_14	2622642	3794893	202488	2044	3125272
	id_15	137076	322591	1696	4239	9472
	id_16	10668	138773	1202	822	9357
	id_17	178293	11066591	3565	929348	435453
	id_18	273000	23327	1876	939	730
	id_19	22002	153294	520293	347936	73
	id_20	26479	3387079	2595	3866	829308
	id_21	9737	62	25	6952	4
	id_22	151628	1522374	32001	344297	6159372
	id_23	11885	625	0	36130	376
	id_24	1709	16508	1277	1019	0
	id_25	30181	308037	107546	31270	16612
	id_26	1136405	13190	228	92671	350896
	id_27	488188	6836	15318	158	37547
	id_28	260780	2088940	3120	1499	53921
	id_29	124308	12920	1433	27757	14979
	id_30	1558	209428	81	13	4930
	id_31	336349	227010	28103	51193	3389175
	id_32	254856	14591	27	160516	85576
	id_33	158105	62409	1842	18	614
	id_34	60076	18268	111	9402	863
	id_35	648079	11707	69	10941	155252
	id_36	2490	46636	9464655	2358	1838
	id_37	4433	335724	1825	1676	102600
	id_38	423387	74740	4720	20061	49249
	id_39	913098	568864	7652	452403	472285
	id_40	815436	730212	6650	1745493	15775132
	id_41	1109474	679426	1607911	156343	4749
	id_42	44784	714840	43239	39802	2372959
	id_43	652339	154346	4072	1051106	6180913
	id_44	745	119244	1840	0	295
	id_45	2704558	108632	1382	289982	1452990
	id_46	1032146	1165826	5511	1485334	7544084
	id_47	12835424	70759	350870	223332	19653991
	id_48	312106	1085	0	4046	3585
	id_49	10915	57863	3341	10203	884
	id_50	56946	1349193	68204	6072	62669
	id_51	6084656	270109	4706450	60767	8742367
	id_52	184209	28454	16726	0	284691
	id_53	28124	319544	101595	10493	467890
	id_54	478795	180023	4500	9688	135165
	id_55	18820	1576520	1584	217837	75122
	id_56	327437	326840	2490	25487	10386
	id_57	113424	23149	272	4735	3254
	id_58	29888	401486	3367	206198	89592
	id_59	242088	555350	180	2052995	3114322
	id_60	138356	177558	147424	7906	174385
	id_61	1576	1636031	24757	516884	231730
	id_62	267509	455781	10406	286536	13597363
	id_63	22874	1959803	15149	156924	206218
	id_64	880813	779217	1255197	60995	25089
	id_65	27848	1490	0	0	16
	id_66	178625	208121	86106	1226	814
	id_67	529349	836644	267062	1000144	13409912
	id_68	1681007	60674	3065	5911	339898
	id_69	746243	395333	1235	3021	964228
	id_70	1275675	1164350	32879	1168070	22444188
	id_71	1340512	332832	23585	23770	628893
	id_72	442934	77737	25975	0	8436
	id_73	532347	87155	36306	60444	444056
	id_74	21253	210255	3172506	14893	7181
	id_75	2508156	410273	92671	10996	606166
	id_76	69723	134683	58	5434	3921
	id_77	9737	183760	416863	1746	3339
	id_78	1788105	37558	26297	322397	12426035
	id_79	74609	2115307	1061188	258	22945
	id_80	292743	23532	20457	13067	27748
	id_81	153294	286066	937	660	340370
	id_82	181670	6119989	24119	3696	687880
	id_83	960257	38288	3911	29851	3950
	id_84	818099	305585	0	1957	32196
	id_85	1473886	60676	1382	9874	81270
	id_86	207248	30490	0	28921	95673
	id_87	679519	918838	949648	36642	280981
	id_88	487739	219003	356403	48441	56145
	id_89	245894	13615	3	29423	495
	id_90	629263	579765	3613	3505	15474
	id_91	502229	24186	684	127	965
	id_92	509227	352209	30929	10049	305598
	id_93	543322	2730	24232	2804	5046
	id_94	99668	72229	405	938871	381108
	id_95	614532	25424	1233	9973	5145
	id_96	648503	179092	470679	7189	5385071
	id_97	1153257	175431	49729	329	22745
	id_98	305488	263420	2499	4446	750465
	id_99	1492404	96940	3200	17312	3576159
	id_100	2592806	164642	482	21272	71201
	id_101	1758987	96432	516	1891	29966
	id_102	232069	64238	2	374	30554
	id_103	621975	390114	317	409538	49431323
	id_104	2373570	168522	431	8816	203977
	id_105	680726	2066448	3915	11687	547546
	id_106	4382110	1303285	124456	664728	1577168
	id_107	633989	2375891	1621425	28669	3563720
	id_108	561555	1529858	688363	53219	374722
	id_109	1360436	981320	1830	72437	42274
	id_110	3881462	561183	9928	23835	5536341
	id_111	324909	228363	4515	215	20161
	id_112	26524	37415	12868	9226	1498
	id_113	846101	152002	508	740	23909
	id_114	379730	4691117	4188770	328833	745773
	id_115	2720973	2022520	47053	189830	2226839
	id_116	254195	3480	71	604	29052
	id_117	43561	347040	2425	181	2791
	id_118	266846	254102	6193	18759	485
	id_119	836406	384676	11743	13194	10371
	id_120	275720	187430	6525	0	2207
	id_121	960973	836970	8462	8417	505504
	id_122	51683	2152	0	799	20599
	id_123	181516	242723	60596	208020	11598
	id_124	36310	2967156	212676	6927	9752779
	id_125	316706	247915	18159	36444	6891726
	id_126	56904	318201	347	3183	4413185
	id_127	185124	1234929	1511	17422	108866
	id_128	555507	812190	25575	32955	7337814
	id_129	85088	81898	0	29	433805
	id_130	7564	45928	281	0	3
	id_131	103710	1605041	2922	17104	1753471
	id_132	71094	102620	1127	0	1204
	id_133	389830	659949	12067	26814	70194
	id_134	1256439	1529582	21852	720	4944664
	id_135	127906	940131	3592	17425	2409
	id_136	267998	119339	1795	7035	1252
	id_137	53494	6647070	2418386	165631	70247
	id_138	174712	112537	5323	7219	13258
	id_139	210509	4550991	4176	1556	23982
	id_140	213622	238676	15863	26570	125877
	id_141	794517	872695	298161	108161	216402
	id_142	304950	2159750	1424448	248866	6880214
	id_143	86536	91005	120871	0	1090
	id_144	936762	935297	2683	443379	766111
	id_145	357880	337867	19445	1007	15698
	id_146	42148	1576698	3607042	679	639271
	id_147	206157	299875	189295	38621	4509333
	id_148	73299	3687612	7703	26762	6145445
	id_149	3944	90130	1020	66	6575
	THCA
	id_0	48445	3871	1517	547	156
	id_1	1250631	56672	3391	152236	506522
	id_2	227643	671829	21688	306569	37838
	id_3	28432	1249	1475464	1875	256
	id_4	759591	151180	280737	340	288882
	id_5	2853	188	726	186	0
	id_6	538048	960193	2184342	3656002	1736484
	id_7	37765	7595	0	68671	565
	id_8	775955	197270	5126	361630	1973523
	id_9	47150	544	1277	110	26914
	id_10	12340	4343	4012	5250	488
	id_11	107563	26596	402	29648	5313
[truncated: 2,348 more rows]
